# Supplementary material for: Diploid hepatocytes resist acetaminophen-induced liver injury through suppressed JNK signaling
Source: Cell Death Dis. 2026 Feb 3;17(1):203. doi: 10.1038/s41419-026-08448-z (PMC12894925; doi:10.1038/s41419-026-08448-z)
Supplement: Supplementary file 3 — Supplementary Tables [file 41419_2026_8448_MOESM3_ESM.xlsx]

## Sheet: Table of Contents
Wilson, et al. 2026
Supplementary Tables: Table of Contents
Supplementary Table S1	Differentially expressed genes associated with the volcano plot comparing control and HKO livers at baseline in Supplementary Fig. S4C.
Supplementary Table S2	Differentially expressed genes associated with the volcano plot comparing control and LKO livers at baseline in Fig. 4A.
Supplementary Table S3	Gene clusters and expression data corresponding to the heat map in Fig. 5B.
Supplementary Table S4	Gene list and expression data corresponding to the heat map in Fig. 5C.

## Sheet: Table S1
Supplementary Table S1. Differentially expressed genes associated with the volcano plot comparing control and HKO livers at baseline in Supplementary Fig. S4C.
RNA-seq analysis identifying differentially expressed genes between control and HKO mice at baseline using an FDR cutoff of ≤ 5% and fold change ≥ 1.5. Genes are sorted by increasing FDR and were used to generate the volcano plot shown in Supplementary Fig. S4C.
Gene	Control 0 hx1	Control 0 hx2	Control 0 hx3	HKO 0 hx1	HKO 0 hx2	HKO 0 hx3	Control 0 hx1	Control 0 hx2	Control 0 hx3	HKO 0 hx1	HKO 0 hx2	HKO 0 hx3	`	log2FoldChange	lfcsE	stat	pvalue	padj
Ccrn4l	1635	1431	1224	316	216	235	10.7256	10.6912	10.3576	8.45064	8.03727	8.17948	843.71	-2.51429	0.170378	-14.7572	2.7657e-49	3.47566e-45
Thrsp	1188	1357	1759	265	193	174	10.2773	10.6165	10.8676	8.22605	7.89869	7.80866	824.739	-2.80181	0.191943	-14.5971	2.93057e-48	1.84142e-44
Per3	1047	1038	1121	259	152	209	10.1011	10.2409	10.2348	8.19716	7.61217	8.03304	638.598	-2.40109	0.178891	-13.4221	4.49007e-41	1.88089e-37
Cyp2a5	8016	6294	10206	2317	2055	2116	12.9922	12.8014	13.3788	11.1813	11.0873	11.1706	5148.45	-1.93677	0.153008	-12.6579	1.01152e-36	3.17796e-33
Clpx	2400	1899	1810	6378	7591	5741	11.2686	11.091	10.908	12.6265	12.9533	12.5949	4261.87	1.6678	0.146001	11.4232	3.20078e-30	8.04483e-27
Coq10b	1074	1012	985	350	381	304	10.1366	10.2054	10.0546	8.58293	8.76428	8.50807	684.423	-1.596	0.140452	-11.3633	6.36913e-30	1.33401e-26
Upp2	10566	7410	6998	2595	1699	2141	13.389	13.0357	12.8369	11.3422	10.8183	11.1873	5217.17	-1.97976	0.174725	-11.3307	9.24267e-30	1.65932e-26
Cux2	225	263	657	23	25	19	8.05401	8.38848	9.49638	5.78633	5.88205	5.71451	201.894	-4.11621	0.380145	-10.828	2.53621e-27	3.98407e-24
Ahcy	46330	35769	39841	20370	18416	15484	15.5174	15.3014	15.3397	14.2955	14.2276	14.0205	29239.1	-1.19258	0.120158	-9.9251	3.23763e-23	4.52082e-20
St5	268	233	290	706	768	768	8.27366	8.23428	8.40956	9.521	9.71006	9.75072	501.602	1.48314	0.149776	9.90238	4.06466e-23	5.10806e-20
Avpr1a	164	178	141	513	640	596	7.66967	7.89945	7.52458	9.0884	9.46028	9.40348	369.756	1.83088	0.187924	9.74267	1.98274e-22	2.07643e-19
Spon2	99	63	80	328	387	307	7.09721	6.74193	6.90145	8.49874	8.78487	8.52078	208.374	2.06079	0.211365	9.74992	1.84612e-22	2.07643e-19
Snhg11	155	202	143	26	15	13	7.603	8.05529	7.54097	5.87171	5.55016	5.48531	93.1699	-3.25412	0.340323	-9.56184	1.15681e-21	1.11828e-18
Tubb2a	257	233	248	812	642	596	8.2206	8.23428	8.21041	9.71286	9.46453	9.40348	459.288	1.44438	0.155422	9.29329	1.49585e-20	1.34274e-17
Cyp3a13	5234	4067	4912	1753	2292	1776	12.381	12.1757	12.3296	10.7867	11.2421	10.9226	3328.98	-1.30557	0.143711	-9.08467	1.04016e-19	8.71443e-17
Wee1	186	254	272	54	48	44	7.82054	8.34394	8.32758	6.4661	6.40806	6.35698	143.78	-2.32027	0.256317	-9.05232	1.39963e-19	1.09932e-16
Rgs16	3812	3851	5079	1641	1347	1793	11.9276	12.0977	12.3774	10.6936	10.4915	10.9361	2919.37	-1.43678	0.160244	-8.9662	3.06914e-19	2.26882e-16
Chka	450	325	389	971	922	879	8.94849	8.66262	8.79198	9.95989	9.96251	9.93725	649.495	1.23164	0.137922	8.92997	4.26126e-19	2.97507e-16
Tars	785	703	849	1827	1576	1832	9.70257	9.70056	9.84866	10.8451	10.7123	10.9665	1251.93	1.14096	0.128025	8.91202	5.01127e-19	3.31456e-16
Gm14420	1481	1264	1362	599	677	651	10.5863	10.5167	10.5074	9.29733	9.53703	9.52387	1003.91	-1.11213	0.128522	-8.65328	5.00415e-18	3.14436e-15
Arntl	51	36	68	198	291	250	6.43806	6.2291	6.73706	7.86444	8.41367	8.25761	147.835	2.24142	0.271608	8.25241	1.55231e-16	9.28944e-14
Mup15	129	194	87	4	11	15	7.39056	8.00521	6.98892	4.9473	5.38021	5.56754	74.6154	-3.80482	0.463755	-8.20439	2.31764e-16	1.3239e-13
Per2	930	888	969	418	208	278	9.93659	10.0235	10.0318	8.81573	7.99058	8.39293	614.157	-1.6588	0.205424	-8.07498	6.74888e-16	3.68753e-13
Mup20	141052	121224	154916	57237	69243	41656	17.1228	17.0613	17.2978	15.7842	16.1362	15.4461	97243.4	-1.33601	0.16618	-8.03953	9.01824e-16	4.61058e-13
Osbpl3	424	299	408	58	123	88	8.86943	8.55396	8.85501	6.53213	7.36752	7.032	232.747	-2.08142	0.258965	-8.03746	9.172e-16	4.61058e-13
Rorc	1333	1297	1554	700	725	580	10.4385	10.5529	10.6929	9.50933	9.63088	9.36648	1029.4	-1.08806	0.137205	-7.9302	2.18799e-15	1.05756e-12
Qpct	332	333	309	124	132	115	8.54855	8.69447	8.49129	7.31609	7.4481	7.32492	224.357	-1.42014	0.182679	-7.77396	7.60712e-15	3.54069e-12
Marveld1	893	785	847	483	390	363	9.88039	9.85268	9.8454	9.00775	8.79505	8.73945	624.7	-1.05864	0.139026	-7.61469	2.64317e-14	1.18631e-11
Rnf144a	37	42	33	151	150	166	6.16163	6.36181	6.09174	7.54158	7.5966	7.75199	95.8027	2.03347	0.267895	7.59054	3.18583e-14	1.38056e-11
Slc30a10	265	304	379	1092	921	675	8.25938	8.57551	8.75766	10.1231	9.96101	9.5734	598.521	1.46825	0.194997	7.52961	5.08924e-14	2.13188e-11
Ugt2b38	401	380	544	184	153	109	8.79568	8.86851	9.23998	7.77571	7.6199	7.26495	294.255	-1.60104	0.214481	-7.46471	8.34826e-14	3.38428e-11
Asap2	83	78	106	236	415	449	6.91099	6.95962	7.20164	8.08063	8.87723	9.02139	227.251	2.0323	0.27272	7.45195	9.19701e-14	3.61184e-11
Crot	9616	8884	8973	16262	15187	16694	13.2536	13.2963	13.1938	13.9713	13.9501	14.1288	12524.1	0.785336	0.10558	7.43829	1.01997e-13	3.88424e-11
Gpcpd1	8161	5522	5137	2542	3002	2704	13.018	12.6137	12.3937	11.3129	11.6258	11.519	4493.78	-1.20563	0.167311	-7.20593	5.76475e-13	2.13075e-10
Ngef	976	770	1001	359	491	362	10.0035	9.82603	10.077	8.61599	9.10161	8.73583	657.671	-1.19826	0.169343	-7.07596	1.48422e-12	5.32921e-10
Akr1c19	916	898	1369	513	420	332	9.91558	10.0391	10.5146	9.0884	8.89312	8.62254	738.715	-1.361	0.195278	-6.96957	3.17911e-12	1.10977e-09
Slc16a12	1628	1699	1819	924	1021	869	10.7195	10.9335	10.915	9.89117	10.1042	9.9214	1325.62	-0.897881	0.129865	-6.91398	4.71244e-12	1.60058e-09
Acot3	934	1331	1664	330	512	472	9.94254	10.5893	10.7893	8.5066	9.1579	9.08828	877.994	-1.60369	0.233694	-6.86234	6.77426e-12	2.24032e-09
Ces2c	245	207	263	95	83	100	8.16038	8.08572	8.28476	7.02492	6.93937	7.16986	165.122	-1.38373	0.205281	-6.74065	1.57681e-11	5.08098e-09
Acnat2	261	212	365	1364	1018	535	8.24012	8.11552	8.7082	10.4338	10.1001	9.25702	613.972	1.76529	0.269023	6.56185	5.31453e-11	1.66969e-08
Mup21	17518	11596	18855	5799	8474	6773	14.1163	13.6793	14.2619	12.4901	13.1113	12.832	11441.9	-1.19787	0.183277	-6.53585	6.32478e-11	1.93862e-08
Tef	4265	3931	4008	2553	1427	1534	12.088	12.1271	12.0386	11.319	10.5726	10.7159	2942.25	-1.18262	0.181697	-6.50872	7.57943e-11	2.26787e-08
Srp9	413	390	417	800	765	680	8.83463	8.90297	8.88393	9.69238	9.70467	9.58351	572.918	0.85289	0.131977	6.4624	1.03052e-10	3.01176e-08
Gsta3	12407	10562	13139	6575	7884	6352	13.6199	13.545	13.7421	12.6701	13.0076	12.74	9454.21	-0.815486	0.12731	-6.4055	1.49875e-10	4.28064e-08
Tk1	559	484	689	243	271	291	9.23947	9.19196	9.5614	8.11711	8.32258	8.45166	421.848	-1.12254	0.176739	-6.35141	2.13351e-10	5.95819e-08
Nr1d2	2238	1934	2007	1324	1186	1302	11.1695	11.1168	11.0542	10.3921	10.3132	10.4853	1660.1	-0.720082	0.114206	-6.30513	2.87951e-10	7.86669e-08
Lrp5	1357	1185	1089	2107	2134	2293	10.4635	10.4261	10.1944	11.0467	11.1408	11.2846	1684.22	0.825505	0.13191	6.25808	3.8974e-10	1.0421e-07
Map2k6	226	271	276	76	53	111	8.05952	8.42694	8.34621	6.79426	6.49825	7.28523	169.601	-1.71171	0.273859	-6.25031	4.09638e-10	1.07248e-07
Zfp868	77	80	81	198	205	204	6.83408	6.98618	6.91429	7.86444	7.97267	8.00307	139.868	1.32554	0.212548	6.23643	4.47661e-10	1.14811e-07
Tlcd2	502	459	512	239	235	279	9.09465	9.12059	9.15822	8.09638	8.1424	8.39753	370.555	-0.989165	0.160321	-6.16989	6.83358e-10	1.71755e-07
Nmrk1	603	592	735	272	350	320	9.34207	9.46514	9.65002	8.25905	8.65292	8.5746	478.367	-1.0554	0.171364	-6.15883	7.32829e-10	1.80578e-07
Dtx4	107	86	148	264	349	310	7.18167	7.06294	7.58113	8.22128	8.64918	8.53338	209.099	1.42183	0.231008	6.1549	7.51249e-10	1.81557e-07
Serpina7	17	13	15	76	119	60	5.60855	5.51462	5.5503	6.79426	7.33017	6.64331	49.4279	2.48029	0.40654	6.10097	1.05427e-09	2.49981e-07
Fmo5	20788	19680	14533	11210	7751	8772	14.3627	14.4406	13.8871	13.4362	12.9832	13.2033	13772	-1.02159	0.168961	-6.04628	1.48228e-09	3.44959e-07
Elovl3	1461	812	1338	2887	2201	2675	10.5672	9.89946	10.4824	11.4938	11.1846	11.5037	1873.83	1.09177	0.18154	6.01392	1.81085e-09	4.13763e-07
Pde4c	305	282	380	779	593	598	8.43893	8.47819	8.76113	9.65582	9.35648	9.40804	484.434	0.998994	0.166331	6.00607	1.90076e-09	4.2655e-07
Cldn1	554	589	785	1135	1680	1775	9.22733	9.45821	9.74053	10.1769	10.8024	10.9218	1083.02	1.23582	0.207018	5.9696	2.37837e-09	5.24368e-07
Cbs	5726	4455	4323	9246	7542	8301	12.5097	12.3061	12.1468	13.1594	12.944	13.1241	6542.68	0.767341	0.130444	5.88254	4.0403e-09	8.75421e-07
Slc16a1	803	844	1002	1760	2108	1424	9.73377	9.95299	10.0784	10.7923	11.1234	10.6111	1313.13	0.970234	0.165329	5.86849	4.39779e-09	9.3673e-07
Tomm40l	5159	4686	5219	3652	3039	2614	12.3603	12.3785	12.4164	11.8288	11.6433	11.4708	4043.47	-0.724803	0.123623	-5.86302	4.54527e-09	9.52006e-07
C9	12939	13066	13343	9144	8733	7157	13.6803	13.851	13.7642	13.1435	13.1545	12.9112	10702.5	-0.68313	0.116725	-5.85246	4.84357e-09	9.97855e-07
Gm14403	434	397	427	149	226	200	8.90036	8.92661	8.91539	7.52606	8.09357	7.97864	305.518	-1.14791	0.19637	-5.84563	5.04645e-09	1.02288e-06
Tjp3	243	194	229	427	457	393	8.15009	8.00521	8.11033	8.84389	9.00553	8.8442	321.128	0.917543	0.159023	5.76986	7.93366e-09	1.58258e-06
Slc46a3	664	697	651	396	412	319	9.4732	9.68877	9.48385	8.74446	8.86762	8.57053	522.676	-0.866977	0.153915	-5.63283	1.77279e-08	3.48103e-06
Fam102a	1106	963	895	636	353	452	10.1775	10.1363	9.92166	9.37866	8.66408	9.03029	731.535	-1.07268	0.191143	-5.61194	2.00069e-08	3.86811e-06
Irf6	764	872	964	1520	1754	1464	9.66529	9.99826	10.0247	10.5859	10.8633	10.6501	1216.13	0.837962	0.149451	5.60695	2.05925e-08	3.92099e-06
Pnkd	1015	990	1062	1788	1560	1537	10.058	10.1748	10.1594	10.8146	10.698	10.7186	1315.78	0.643551	0.115056	5.59337	2.22701e-08	4.17714e-06
Erdr1	232	157	246	741	988	326	8.09215	7.7475	8.2002	9.58721	10.0585	8.59877	441.449	1.66996	0.300521	5.55688	2.74644e-08	5.07566e-06
Stra6l	1585	1270	1395	2553	2051	2335	10.6818	10.5233	10.541	11.319	11.0846	11.3104	1849.51	0.684381	0.123596	5.53724	3.07284e-08	5.56589e-06
Paqr9	3133	3412	2587	5975	5399	4966	11.6477	11.9247	11.4144	12.5329	12.4646	12.3871	4217.96	0.804905	0.145403	5.53568	3.10028e-08	5.56589e-06
Tat	89572	68681	51778	43938	24670	24827	16.4679	16.242	15.7174	15.403	14.6487	14.7004	50326.2	-1.20393	0.2178	-5.52766	3.24526e-08	5.7441e-06
Afmid	4138	3396	3638	2143	2466	2409	12.0448	11.918	11.9003	11.0707	11.346	11.3547	3023	-0.689304	0.124767	-5.52473	3.29996e-08	5.75981e-06
Gck	112	77	81	549	249	182	7.23197	6.94614	6.91429	9.17958	8.21519	7.86316	203.556	1.81873	0.329415	5.52111	3.36871e-08	5.79925e-06
Rnf144b	509	735	482	1202	1350	1196	9.11324	9.76185	9.07712	10.2569	10.4946	10.3663	909.002	1.08066	0.195846	5.51792	3.43036e-08	5.82559e-06
Marcksl1-ps4	86	137	165	37	33	43	6.94789	7.58588	7.70972	6.14021	6.09155	6.33681	83.9778	-1.81045	0.329442	-5.49551	3.89581e-08	6.52782e-06
Crip2	468	367	578	805	1049	1078	9.00078	8.82244	9.32204	9.70095	10.1419	10.2211	719.95	1.04151	0.189796	5.48754	4.07577e-08	6.7395e-06
Rarres1	2287	1874	1806	1103	1327	1140	11.2002	11.0722	10.9049	10.137	10.4705	10.2992	1585.17	-0.761745	0.140466	-5.42298	5.86147e-08	9.56638e-06
Mthfr	149	119	186	541	497	236	7.55674	7.42271	7.85398	9.15981	9.11792	8.18483	283.33	1.45737	0.271947	5.35902	8.36724e-08	1.34809e-05
Cyp4v3	14505	12013	14640	8222	8002	9715	13.8447	13.7301	13.8977	12.9908	13.029	13.3501	11148.3	-0.683139	0.130047	-5.25302	1.49627e-07	2.38021e-05
Ak4	1968	2228	2438	1363	1361	1399	10.9874	11.3176	11.3301	10.4328	10.506	10.5862	1792.14	-0.713589	0.136182	-5.23996	1.60613e-07	2.52304e-05
Abtb2	193	202	228	359	525	412	7.86536	8.05529	8.10486	8.61599	9.19167	8.9068	318.266	1.03456	0.199686	5.18095	2.2076e-07	3.42505e-05
Mup14	820	747	561	203	270	404	9.76263	9.78418	9.28159	7.89483	8.31787	8.88077	502.425	-1.29262	0.25121	-5.14559	2.66684e-07	4.08709e-05
Slc45a3	796	854	696	1812	1494	1142	9.72172	9.96932	9.57525	10.8334	10.6371	10.3016	1121.67	0.884606	0.17213	5.13918	2.75946e-07	4.17808e-05
Trim24	776	820	795	364	426	511	9.68671	9.91303	9.75797	8.63404	8.91196	9.19505	616.338	-0.899488	0.175481	-5.12584	2.96206e-07	4.43146e-05
Lrfn3	79	85	96	198	175	201	6.8602	7.05044	7.09377	7.86444	7.77996	7.98478	138.057	1.11674	0.218289	5.11586	3.12307e-07	4.61736e-05
N4bp2l1	1340	1184	1163	835	825	624	10.4459	10.425	10.2861	9.75132	9.80873	9.46602	991.378	-0.719146	0.140805	-5.1074	3.26627e-07	4.77293e-05
Mup7	22624	21961	16849	8115	12078	11794	14.4846	14.5986	14.1	12.972	13.6206	13.6289	15602	-0.961656	0.18847	-5.10244	3.35306e-07	4.84344e-05
Ypel2	236	176	267	575	434	371	8.11349	7.88566	8.30395	9.24201	8.93669	8.76814	338.689	0.997191	0.196904	5.06434	4.0981e-07	5.85236e-05
Cdk18	1465	1132	1312	964	799	725	10.5711	10.362	10.4549	9.94986	9.76456	9.67144	1059.7	-0.676701	0.134005	-5.04981	4.42243e-07	6.24457e-05
Col27a1	807	815	825	412	444	545	9.74061	9.90456	9.80906	8.79664	8.96703	9.28207	641.652	-0.825848	0.164049	-5.03415	4.79976e-07	6.70206e-05
Inmt	5301	5881	7146	1806	3047	3552	12.3992	12.704	12.8669	10.8287	11.647	11.9079	4468.38	-1.13806	0.226959	-5.01438	5.32052e-07	7.34758e-05
Adh1	20598	20959	23212	11374	15396	13049	14.3495	14.5313	14.5613	13.4571	13.9698	13.7743	17420.8	-0.723952	0.146114	-4.9547	7.24409e-07	9.89526e-05
Slc16a5	1011	656	636	504	296	290	10.0525	9.60553	9.45206	9.06468	8.43557	8.44722	561.02	-1.10747	0.223706	-4.95057	7.39971e-07	9.99916e-05
Zbtb7c	12	2	4	40	41	53	5.41118	4.79365	4.96445	6.20417	6.27017	6.52565	25.07	2.896	0.58573	4.94426	7.64324e-07	0.000100765
Mical2	135	178	235	346	436	449	7.44251	7.89945	8.1427	8.56798	8.94281	9.02139	295.386	1.14479	0.231603	4.94289	7.69746e-07	0.000100765
Nrg4	358	288	250	176	63	66	8.64673	8.50539	8.22055	7.72241	6.66195	6.73651	199.106	-1.59826	0.323098	-4.94666	7.54958e-07	0.000100765
A230050P20Rik	605	510	651	1154	827	1058	9.34656	9.26262	9.48385	10.2	9.81207	10.1949	793.949	0.759823	0.155567	4.8842	1.03849e-06	0.000134544
Krt23	218	173	148	80	62	91	8.01483	7.86471	7.58113	6.84616	6.64646	7.06778	128.463	-1.23099	0.252457	-4.87604	1.08239e-06	0.0001388
Gm15401	20	15	17	77	50	68	5.71087	5.59866	5.62544	6.80742	6.44489	6.76619	40.6741	1.8828	0.387007	4.86503	1.1444e-06	0.000145269
Cyp4a32	14136	10904	14313	9399	9022	8936	13.8076	13.5908	13.8652	13.183	13.2013	13.23	11058	-0.54369	0.112043	-4.85252	1.21901e-06	0.000153193
Tab2	1231	1044	1408	1914	1946	1868	10.327	10.2489	10.5541	10.9108	11.0101	10.994	1557.13	0.616689	0.127248	4.84637	1.2574e-06	0.000156453
Map4k4	156	138	176	292	308	272	7.61057	7.59442	7.78711	8.34932	8.4868	8.36499	221.925	0.868869	0.179467	4.8414	1.28929e-06	0.000158848
Egr1	354	340	245	590	568	941	8.63205	8.72176	8.19507	9.27684	9.29806	10.0318	505.282	1.14165	0.236367	4.83	1.36535e-06	0.000166586
Gstt2	2723	2283	2533	1853	1807	1434	11.4481	11.3523	11.3844	10.865	10.9053	10.621	2094.97	-0.591343	0.122483	-4.82795	1.37945e-06	0.000166688
Acy1	988	775	869	652	523	462	10.0205	9.83497	9.88085	9.41246	9.18653	9.05958	707.2	-0.711612	0.14752	-4.82382	1.40833e-06	0.000168557
Lgalsl	138	113	160	243	278	312	7.46778	7.36382	7.6731	8.11711	8.35513	8.54172	206.12	1.00383	0.208967	4.80376	1.55714e-06	0.000184609
Slc4a4	2548	2563	2389	4128	3473	3665	11.3536	11.5168	11.3013	12.0037	11.8337	11.9526	3108.34	0.557314	0.11705	4.76133	1.9232e-06	0.000225877
Comt	5018	5069	6145	9383	8675	7300	12.3206	12.491	12.6504	13.1805	13.1449	12.9396	6877.1	0.614306	0.129078	4.75918	1.94383e-06	0.000226186
Gm2083	1001	664	841	338	424	533	10.0387	9.62215	9.83558	8.53762	8.90571	9.25196	631.236	-0.959332	0.202078	-4.74733	2.06119e-06	0.000237642
Atp11a	154	113	127	327	237	227	7.5954	7.36382	7.40418	8.49479	8.15303	8.136	195.11	0.97893	0.20669	4.73622	2.17741e-06	0.000248759
Pptc7	1508	1409	1019	883	732	653	10.6117	10.6694	10.1018	9.82842	9.64407	9.52806	1031.88	-0.828566	0.175321	-4.72599	2.28995e-06	0.000259259
Eps8l2	1022	715	883	1490	1270	1706	10.0675	9.72385	9.90297	10.5578	10.409	10.8658	1172.3	0.754799	0.160186	4.71202	2.45276e-06	0.000275213
Stk35	701	701	582	436	403	277	9.54729	9.69664	9.33139	8.87152	8.83837	8.38831	515.572	-0.865212	0.183906	-4.70464	2.54317e-06	0.000280351
Tsc22d3	3644	3608	3037	2421	1772	2244	11.8632	12.0045	11.6427	11.2436	10.8777	11.254	2783.72	-0.706703	0.150212	-4.70469	2.54247e-06	0.000280351
Itih5	468	578	601	310	355	257	9.00078	9.43252	9.37501	8.42598	8.67148	8.29266	428.329	-0.869311	0.184967	-4.69982	2.60395e-06	0.000284556
Cnn3	2321	2006	2366	1713	1533	1552	11.2211	11.1687	11.2875	10.7542	10.6734	10.7323	1906.55	-0.503909	0.10726	-4.69801	2.62707e-06	0.000284607
4930481A15Rik	220	226	192	123	98	56	8.02613	8.19578	7.89264	7.307	7.11576	6.57736	152.232	-1.24339	0.264788	-4.69579	2.65583e-06	0.000285263
Klf3	992	936	759	624	515	518	10.0261	10.0967	9.69417	9.35279	9.16576	9.2134	722.436	-0.72783	0.155097	-4.69274	2.69575e-06	0.000287098
Chic1	47	44	39	98	109	126	6.365	6.40315	6.22806	7.05804	7.23217	7.42862	76.7841	1.33626	0.28534	4.68304	2.82655e-06	0.000298498
Mup9	44	52	7	0	2	2	6.30734	6.55649	5.1706	4.30929	4.77447	4.78133	18.1526	-4.71933	1.00918	-4.67639	2.91968e-06	0.000303236
Gm16157	381	268	330	204	178	178	8.72832	8.41263	8.57652	7.90083	7.80045	7.83617	254.952	-0.825989	0.176611	-4.67688	2.91268e-06	0.000303236
Slc27a1	1555	764	915	574	598	439	10.6549	9.81523	9.95228	9.23966	9.36788	8.99131	799.551	-1.01801	0.218277	-4.66386	3.1033e-06	0.000319665
Pck1	114387	114002	109294	89159	69779	76963	16.8206	16.9727	16.7947	16.4233	16.1473	16.3312	95337.7	-0.547758	0.117622	-4.65692	3.20973e-06	0.000327941
Ndrg1	151	217	152	323	393	370	7.57233	8.1447	7.61246	8.47889	8.80516	8.76459	267.04	1.0292	0.221391	4.64879	3.3388e-06	0.000338377
Usp2	1923	1950	1478	348	73	61	10.9546	11.1285	10.6223	8.57547	6.80775	6.6593	975.841	-3.54117	0.76328	-4.63941	3.49405e-06	0.000351277
Acot4	1202	1329	1556	784	879	883	10.2937	10.5871	10.6947	9.66461	9.89635	9.94354	1105.08	-0.707053	0.152612	-4.63302	3.60371e-06	0.000359427
Insig1	1316	1206	1762	957	651	860	10.4205	10.4508	10.87	9.93976	9.48353	9.90698	1120.51	-0.81979	0.177541	-4.61747	3.88443e-06	0.000381372
Trpm4	287	225	201	95	145	89	8.36091	8.19019	7.94873	7.02492	7.55689	7.04403	173.266	-1.13689	0.246212	-4.61754	3.88307e-06	0.000381372
2025-09-11	192	145	129	284	350	281	7.85905	7.65276	7.42202	8.31389	8.65292	8.4067	228.453	0.953107	0.206529	4.61488	3.93317e-06	0.000383164
Npnt	17	31	39	113	115	67	5.60855	6.10667	6.22806	7.2127	7.29179	6.75143	62.9328	1.72279	0.374023	4.60611	4.1028e-06	0.000396614
C2	2552	2156	2784	1824	1797	1585	11.3559	11.271	11.5188	10.8427	10.8975	10.762	2105.78	-0.547944	0.119018	-4.60388	4.14697e-06	0.000397825
Atf5	6960	5014	4946	10254	8494	8181	12.7895	12.4754	12.3394	13.3081	13.1147	13.1032	7237.63	0.64704	0.141149	4.58409	4.55963e-06	0.000434097
Klf15	6075	6062	4685	4031	3207	3524	12.5945	12.7475	12.2618	11.9698	11.72	11.8966	4591.16	-0.676255	0.147773	-4.57632	4.73227e-06	0.000447146
Adam11	418	339	482	644	703	757	8.85055	8.71789	9.07712	9.39566	9.58863	9.73085	553.656	0.747901	0.16384	4.56481	4.99942e-06	0.000468864
Slc2a5	316	304	198	126	93	150	8.48461	8.57551	7.93028	7.33409	7.05944	7.63137	198.211	-1.17496	0.257532	-4.56237	5.05801e-06	0.000470845
Dbp	1550	1517	1192	413	97	165	10.6504	10.7735	10.3206	8.79984	7.10468	7.74475	823.802	-2.71081	0.595103	-4.55519	5.23392e-06	0.000483637
Ehhadh	26361	21036	21637	46542	37328	29257	14.7048	14.5366	14.4601	15.486	15.2454	14.9369	30024.9	0.682539	0.150005	4.55011	5.36187e-06	0.000491844
Irf1	291	245	303	604	418	450	8.37862	8.29797	8.46598	9.3086	8.88679	9.02436	381.134	0.783547	0.172373	4.54565	5.47663e-06	0.000495143
Fgg	36957	32710	36161	80809	54223	46519	15.1916	15.1726	15.2	16.2815	15.7836	15.6053	47323.3	0.744026	0.163662	4.54611	5.46474e-06	0.000495143
Mup8	97	74	29	2	3	19	7.07526	6.90488	5.9916	4.76226	4.87781	5.71451	37.5488	-3.05733	0.672961	-4.5431	5.54335e-06	0.000497595
Lonrf1	170	155	155	94	74	45	7.71244	7.73214	7.6355	7.0137	6.8215	6.37684	115.054	-1.20684	0.26752	-4.5112	6.44624e-06	0.000574538
Cd3e	3	6	3	101	6	51	4.87018	5.14062	4.87787	7.09038	5.10826	6.49001	27.6146	3.65689	0.812883	4.49866	6.83818e-06	0.000605178
Gys2	5546	5283	4259	3835	2877	2996	12.4639	12.5503	12.1255	11.8986	11.5653	11.6651	4121.58	-0.668863	0.148838	-4.49391	6.99286e-06	0.000614541
Nr1i3	5290	4677	4978	4080	3112	2638	12.3962	12.3757	12.3487	11.987	11.6771	11.4839	4106.59	-0.636282	0.141982	-4.48141	7.41499e-06	0.000642649
Cd9	234	192	299	479	515	363	8.10286	7.99242	8.44886	8.99664	9.16576	8.73945	343.485	0.881492	0.196662	4.48226	7.38572e-06	0.000642649
Wrnip1	1305	1215	1345	1957	2022	1678	10.4088	10.4612	10.4898	10.9422	11.0644	10.8424	1576.08	0.523471	0.117564	4.45266	8.48112e-06	0.000730015
Homer2	477	601	634	325	344	347	9.02623	9.48573	9.44776	8.48686	8.63033	8.6803	455.218	-0.781726	0.175881	-4.44463	8.80417e-06	0.000747581
3930402G23Rik	23	7	8	97	59	36	5.80433	5.20524	5.22819	7.04709	6.59888	6.18582	37.4049	2.3132	0.520388	4.44516	8.78282e-06	0.000747581
Tgm2	972	1110	1107	2073	1649	1466	9.99784	10.3346	10.2172	11.0237	10.7762	10.652	1385.15	0.666049	0.149987	4.4407	8.96652e-06	0.000756257
Moxd1	120	15	22	0	0	0	7.30884	5.59866	5.79278	4.30929	4.30929	4.30929	25.4518	-8.13191	1.83381	-4.43443	9.23143e-06	0.000763548
Ccbl2	3700	4232	5042	2586	2998	2722	11.885	12.2326	12.367	11.3372	11.6239	11.5285	3544.59	-0.669124	0.150896	-4.43435	9.23524e-06	0.000763548
Nat8	331	230	270	183	147	126	8.54463	8.21791	8.31818	7.76916	7.57291	7.42862	212.989	-0.88959	0.200511	-4.43662	9.13841e-06	0.000763548
Chac1	41	47	28	139	190	64	6.24695	6.46278	5.96519	7.4458	7.87958	6.70616	83.8279	1.71995	0.389642	4.41419	1.01391e-05	0.000832799
Pdxk	1345	1560	1543	1012	936	1020	10.4511	10.8129	10.6829	10.0173	9.98341	10.1439	1235.77	-0.613173	0.139001	-4.41127	1.02766e-05	0.000838613
Slco1a4	1826	1307	1795	2782	3348	2181	10.8815	10.5637	10.8963	11.4411	11.7814	11.2135	2185.03	0.73454	0.166755	4.40489	1.05837e-05	0.0008581
Npas2	6	2	12	18	65	65	5.09767	4.79365	5.42576	5.62744	6.6924	6.72142	28.0044	2.89866	0.65917	4.39744	1.09536e-05	0.000882399
Pitpnm2	1982	1663	1748	1411	1106	828	10.9974	10.9032	10.8588	10.4813	10.2156	9.85453	1447.56	-0.721088	0.164812	-4.37521	1.21318e-05	0.000971087
Tor3a	87	48	67	147	138	160	6.95997	6.48207	6.72242	7.51037	7.49936	7.70796	106.798	1.12662	0.258929	4.35106	1.35483e-05	0.0010776
Stard5	3464	2967	3384	2575	2501	2251	11.7909	11.7253	11.797	11.3312	11.366	11.2584	2843.54	-0.445796	0.102729	-4.33954	1.42781e-05	0.0011285
Insig2	4579	3443	3383	7262	6565	4805	12.1896	11.9377	11.7965	12.8127	12.7449	12.34	4952.95	0.680897	0.157742	4.31653	1.58503e-05	0.00124494
Sult5a1	443	491	364	282	244	243	8.92763	9.21133	8.7046	8.3049	8.18962	8.22168	344.645	-0.789004	0.183462	-4.30064	1.70307e-05	0.00132935
Cml5	135	103	103	57	38	55	7.44251	7.2598	7.17015	6.51593	6.20615	6.56035	81.5515	-1.20709	0.281586	-4.28674	1.81311e-05	0.0014065
Meg3	80	52	27	208	99	175	6.87308	6.55649	5.93819	7.92459	7.12676	7.81559	105.499	1.57472	0.370879	4.24592	2.17703e-05	0.00167845
Aadat	4014	3597	3263	2628	2684	2465	12.0013	12.0002	11.745	11.3601	11.4664	11.3874	3099.46	-0.509075	0.119977	-4.24312	2.20434e-05	0.00168914
Por	22770	17429	18578	15377	11325	7610	14.4939	14.2657	14.2406	13.8908	13.528	12.9993	15398.1	-0.809811	0.191466	-4.22953	2.34175e-05	0.00178356
Slc25a30	331	371	239	446	1078	683	8.54463	8.83677	8.16388	8.9016	10.1799	9.58954	524.045	1.20612	0.285374	4.22647	2.37391e-05	0.00179716
Pdk2	2680	2348	2486	2041	1844	1753	11.4254	11.3922	11.3578	11.0016	10.934	10.9042	2182.2	-0.44013	0.104355	-4.21761	2.46906e-05	0.00184694
Nfil3	245	226	300	552	628	332	8.16038	8.19578	8.45316	9.18692	9.43448	8.62254	376.391	0.942607	0.223428	4.21884	2.45561e-05	0.00184694
Dnaja1	4864	4129	4095	3492	3061	3103	12.276	12.1974	12.0693	11.7649	11.6536	11.7151	3774.22	-0.46383	0.110144	-4.21112	2.54113e-05	0.00188961
Vnn3	1366	1335	1054	391	911	455	10.4728	10.5935	10.1488	8.72775	9.94587	9.03914	920.32	-1.11832	0.265724	-4.20858	2.56979e-05	0.00189968
Fga	47810	45457	46797	110316	73313	58152	15.5627	15.6469	15.5716	16.7303	16.2185	15.927	62870.7	0.749126	0.178119	4.20576	2.60208e-05	0.0019123
Hsd3b7	4599	3660	3180	5858	5588	6664	12.1959	12.025	11.7083	12.5046	12.5139	12.8087	4897	0.643362	0.153246	4.19823	2.69004e-05	0.00196545
Fitm1	211	152	177	110	71	96	7.97453	7.70879	7.79394	7.18311	6.77983	7.12542	135.408	-0.984933	0.234908	-4.19284	2.75479e-05	0.00200112
Lgals9	5424	4574	4849	7119	6390	7072	12.432	12.3439	12.3111	12.7841	12.7061	12.894	5867.09	0.448895	0.107348	4.18167	2.89381e-05	0.00209003
Tmie	64	62	91	271	101	201	6.65072	6.7261	7.0365	8.25438	7.14849	7.98478	129.913	1.36942	0.329345	4.15802	3.21017e-05	0.00230527
Alas1	22997	22020	10036	10682	9227	8160	14.5081	14.6024	13.3547	13.3669	13.2336	13.0995	13862	-1.00865	0.242848	-4.1534	3.27564e-05	0.00233892
Narf	890	911	931	729	481	551	9.87574	10.059	9.97631	9.56485	9.07401	9.2969	746.417	-0.666537	0.160673	-4.14842	3.34782e-05	0.00237695
Sowahb	49	36	41	256	112	62	6.40204	6.2291	6.27037	8.18249	7.2623	6.6751	90.3605	1.72469	0.415983	4.14607	3.38232e-05	0.00238795
Abhd2	1621	1846	1666	1369	891	671	10.7135	11.0509	10.791	10.439	9.91512	9.56526	1340.13	-0.853147	0.2062	-4.13748	3.51145e-05	0.00246528
Elovl5	8806	8456	7178	12457	11170	14931	13.1272	13.2253	12.8733	13.5879	13.5082	13.9682	10458.4	0.634305	0.153602	4.12954	3.63497e-05	0.00253781
Leo1	138	130	142	236	233	237	7.46778	7.52465	7.5328	8.08063	8.13169	8.19015	184.822	0.760112	0.184208	4.12638	3.68511e-05	0.00255861
BC029722	76	104	91	44	34	36	6.82082	7.27056	7.0365	6.28466	6.11534	6.18582	64.3899	-1.28562	0.311856	-4.12249	3.74798e-05	0.00258796
Ttc39aos1	193	161	129	84	90	48	7.86536	7.77772	7.42202	6.89616	7.02451	6.43466	117.126	-1.15203	0.279857	-4.11649	3.84684e-05	0.00264171
Acot11	140	125	111	50	61	68	7.48438	7.47923	7.2526	6.39656	6.63079	6.76619	92.5387	-1.09109	0.26572	-4.10617	4.02275e-05	0.0027475
Mtl5	81	59	65	23	29	26	6.88583	6.67744	6.69264	5.78633	5.99142	5.93196	47.0287	-1.41183	0.344261	-4.10104	4.11294e-05	0.00279391
Akr1d1	2759	2419	2678	1158	1699	1861	11.4667	11.4345	11.4636	10.2048	10.8183	10.9887	2094.85	-0.748612	0.183235	-4.08553	4.39766e-05	0.00297126
Gata4	199	165	204	369	272	323	7.90269	7.80732	7.96695	8.65186	8.32728	8.58673	253.055	0.738985	0.18094	4.08413	4.42417e-05	0.00297318
Tnfrsf1b	1380	1170	1043	942	758	695	10.4871	10.4083	10.1342	9.91787	9.69203	9.61342	993.371	-0.614541	0.150886	-4.07288	4.64345e-05	0.00310395
Atp1b1	1681	1150	1120	951	821	774	10.7647	10.3841	10.2335	9.93104	9.80202	9.76144	1075.85	-0.655602	0.161276	-4.06509	4.80148e-05	0.00314272
Dpp9	856	714	777	1472	1095	1036	9.82191	9.72192	9.72642	10.5408	10.2017	10.1656	981.824	0.589462	0.144936	4.06704	4.76137e-05	0.00314272
Pdk4	194	163	147	553	474	187	7.87165	7.7926	7.57319	9.18936	9.05437	7.89619	281.675	1.22845	0.302195	4.0651	4.80125e-05	0.00314272
Ocel1	128	121	133	277	252	179	7.38171	7.4418	7.45705	8.28216	8.23032	7.84297	179.81	0.859239	0.211354	4.0654	4.795e-05	0.00314272
Glrx2	190	186	148	375	303	260	7.84633	7.95331	7.58113	8.67296	8.46568	8.30742	241.492	0.806277	0.199233	4.04692	5.1897e-05	0.00336189
Per1	1914	2088	1755	1566	901	707	10.948	11.2255	10.8644	10.6278	9.93058	9.63691	1483.56	-0.905897	0.223849	-4.04691	5.18983e-05	0.00336189
Cyp2d22	9483	7911	8382	5338	5519	6775	13.2336	13.1296	13.0959	12.3714	12.4961	12.8324	7217.63	-0.564705	0.139681	-4.04282	5.28129e-05	0.00338622
Rps2	7144	5618	3671	2729	3577	2972	12.8269	12.6384	11.9131	11.4137	11.8758	11.6536	4278.39	-0.845488	0.209085	-4.04375	5.26039e-05	0.00338622
Dusp23	96	88	68	155	176	166	7.06416	7.08761	6.73706	7.57211	7.78682	7.75199	124.141	0.955722	0.236521	4.04075	5.32797e-05	0.00339881
St3gal1	1413	1187	1132	2438	2072	1511	10.5203	10.4285	10.2484	11.2535	11.099	10.6946	1608.57	0.658548	0.163069	4.03846	5.38025e-05	0.00341483
Ugt2b37	59	40	63	12	14	23	6.57293	6.31909	6.66218	5.39741	5.51039	5.84384	35.0609	-1.73345	0.430529	-4.02634	5.66529e-05	0.00357767
Pm20d1	3325	2260	3662	1284	1270	2281	11.7325	11.3379	11.9096	10.3492	10.409	11.2772	2338.78	-0.938139	0.233272	-4.02166	5.77893e-05	0.00361313
Pank3	1383	1383	1471	1034	1028	1038	10.4902	10.6432	10.6156	10.0471	10.1137	10.1683	1220.12	-0.476257	0.118408	-4.02218	5.76608e-05	0.00361313
Aldh1l1	20666	15925	14835	13688	10607	11090	14.3542	14.1358	13.9167	13.7234	13.4339	13.5404	14389	-0.56483	0.141138	-4.00196	6.28211e-05	0.00390828
Cyp2d9	65261	55353	62427	49670	47717	37921	16.0113	15.9309	15.9871	15.5798	15.5993	15.3107	52770.2	-0.462231	0.115569	-3.99961	6.34476e-05	0.00392782
Gm4956	191	157	234	75	121	96	7.8527	7.7475	8.13736	6.78096	7.34897	7.12542	145.27	-1.00972	0.252626	-3.99691	6.41754e-05	0.00395339
Rnf186	38	35	49	95	137	74	6.18351	6.20556	6.42682	7.02492	7.49094	6.85151	70.6626	1.30278	0.327397	3.9792	6.91475e-05	0.00423891
Gstp1	31503	24914	38711	25238	19746	16202	14.9615	14.7803	15.2982	14.6041	14.328	14.0858	25851.8	-0.663073	0.167396	-3.9611	7.46062e-05	0.00455134
Hmgcr	698	773	937	504	527	546	9.54142	9.8314	9.98522	9.06468	9.1968	9.28456	663.511	-0.635447	0.160624	-3.95612	7.61779e-05	0.00460254
Lpl	327	322	367	467	709	561	8.52887	8.6505	8.71537	8.9628	9.60027	9.32128	456.903	0.753478	0.190406	3.95721	7.58306e-05	0.00460254
Ndrg2	26284	22974	28862	19429	20507	18805	14.7006	14.6635	14.8751	14.2274	14.3825	14.3002	22713.2	-0.432786	0.109915	-3.93748	8.23432e-05	0.00495123
Hlf	1259	1339	1110	961	697	816	10.3585	10.5977	10.221	9.94554	9.57688	9.83436	1028.86	-0.617184	0.157077	-3.92917	8.52393e-05	0.00508095
Acsm5	1756	1894	2059	1386	1367	1375	10.8263	11.0872	11.0904	10.4563	10.5122	10.5619	1636.78	-0.494886	0.125991	-3.92794	8.56774e-05	0.00508095
Rec114	37	53	37	17	10	7	6.16163	6.57446	6.18426	5.5926	5.33241	5.18293	26.9919	-1.94867	0.496117	-3.92784	8.57135e-05	0.00508095
Slc9a3r1	2797	3275	2729	2382	1787	1792	11.4862	11.8662	11.4904	11.2206	10.8896	10.9353	2457.44	-0.600098	0.15308	-3.92016	8.84905e-05	0.00522094
Immp2l	347	305	373	200	210	237	8.60601	8.57978	8.73667	7.87668	8.0024	8.19015	277.975	-0.683091	0.174313	-3.91875	8.90087e-05	0.00522697
Ptp4a1	780	617	637	515	441	297	9.69378	9.52162	9.4542	9.09362	8.95799	8.47797	544.305	-0.728996	0.186426	-3.91039	9.21479e-05	0.00538615
Uap1	1094	830	735	657	563	508	10.1623	9.92981	9.65002	9.42286	9.28608	9.18711	727.236	-0.647368	0.165858	-3.90314	9.49538e-05	0.00552446
Adck3	2844	2465	3541	3871	5180	5013	11.5099	11.4613	11.8617	11.9119	12.4053	12.4006	3800.46	0.653982	0.167678	3.90021	9.61075e-05	0.00556582
Cry2	927	851	964	775	522	502	9.93212	9.96444	10.0247	9.64875	9.18395	9.1711	752.649	-0.640424	0.16448	-3.89363	9.87541e-05	0.00566995
Bnip3	7832	6307	6811	5721	5032	3744	12.9589	12.8043	12.798	12.4707	12.3638	11.9831	5870.22	-0.55972	0.143757	-3.8935	9.88079e-05	0.00566995
Cyp46a1	80	72	117	156	201	179	6.87308	6.87667	7.31138	7.57964	7.94844	7.84297	133.297	0.977146	0.251161	3.89052	0.000100031	0.00569693
Smagp	229	160	259	316	421	420	8.07593	7.77023	8.26531	8.45064	8.89628	8.93236	298.956	0.826109	0.21236	3.89014	0.000100185	0.00569693
Pbx1	208	239	274	423	468	337	7.95691	8.26648	8.33693	8.83144	9.03732	8.64205	322.609	0.737961	0.189827	3.88755	0.000101263	0.00573229
Zfp157	64	58	82	125	177	124	6.65072	6.66082	6.92702	7.32512	7.79365	7.41032	104.24	1.04177	0.268215	3.88409	0.000102714	0.00578839
Lmod2	47	27	19	6	5	7	6.365	5.99905	5.69552	5.0876	5.04016	5.18293	18.4225	-2.38407	0.614054	-3.8825	0.000103386	0.00580025
Rell1	132	115	137	194	229	299	7.41678	7.38372	7.49122	7.83965	8.11003	8.48664	183.701	0.896621	0.231218	3.87782	0.000105398	0.00586079
Chic2	474	417	447	278	324	295	9.0178	8.99208	8.97632	8.28673	8.55237	8.46925	371.511	-0.598508	0.154331	-3.87807	0.000105288	0.00586079
Nhlrc2	483	499	419	322	312	297	9.04295	9.23315	8.89028	8.47489	8.50347	8.47797	388.283	-0.619122	0.159874	-3.87256	0.000107699	0.00596233
Ppp1r15b	2512	2434	2338	2008	1813	1646	11.3334	11.4433	11.2706	10.9786	10.91	10.8153	2117.86	-0.443607	0.114907	-3.86058	0.000113116	0.00623479
Eef2k	145	193	177	112	76	85	7.52504	7.99883	7.79394	7.2029	6.84859	6.99528	131.474	-0.953391	0.247317	-3.85494	0.000115758	0.00635253
H2-Eb1	92	8	110	10	5	17	7.01882	5.265	7.24255	5.30636	5.04016	5.64359	39.4885	-2.69264	0.699947	-3.84692	0.000119613	0.00650842
Ctnnbip1	178	164	182	71	112	96	7.76752	7.79998	7.82761	6.72644	7.2623	7.12542	133.787	-0.927931	0.241217	-3.84687	0.000119634	0.00650842
Rtn4rl1	144	121	179	384	278	200	7.517	7.4418	7.8075	8.70404	8.35513	7.97864	214.618	0.925366	0.241421	3.833	0.000126589	0.00682764
Herpud1	15323	15649	12448	11490	10111	7663	13.9236	14.1106	13.6644	13.4717	13.365	13.0092	12081.6	-0.605811	0.158013	-3.83394	0.000126109	0.00682764
Id2	1377	979	1443	3343	2444	1401	10.4841	10.1592	10.5886	11.7027	11.3333	10.5882	1801.65	0.888076	0.231804	3.83114	0.000127549	0.00685005
Rbpms	787	697	909	1264	1385	999	9.70607	9.68877	9.94316	10.3272	10.5306	10.115	998.567	0.583555	0.152888	3.81687	0.000135154	0.00722757
Ndel1	832	815	870	505	658	543	9.78266	9.90456	9.88244	9.06733	9.49813	9.2771	702.783	-0.584155	0.153161	-3.81399	0.000136741	0.00728144
1110034G24Rik	222	128	124	71	93	58	8.03735	7.50666	7.37698	6.72644	7.05944	6.61075	115.194	-1.1102	0.291392	-3.80998	0.000138977	0.00736932
Steap4	545	691	579	1605	1029	765	9.20522	9.67688	9.32438	10.6624	10.1151	9.74533	859.152	0.85679	0.224963	3.80858	0.000139766	0.00737998
Tjp2	263	268	319	418	480	437	8.24978	8.41263	8.53251	8.81573	9.07122	8.98522	362.269	0.627772	0.165663	3.78946	0.000150974	0.00790697
Gtf2i	2425	2187	2370	1919	1789	1734	11.2833	11.2912	11.2899	10.9145	10.8912	10.8888	2062.11	-0.384673	0.101512	-3.78941	0.000151004	0.00790697
Aifm2	968	834	872	765	500	462	9.99212	9.93647	9.88562	9.63092	9.126	9.05958	728.984	-0.663813	0.175477	-3.7829	0.00015501	0.00808301
Trak1	1730	1440	1350	1229	938	1013	10.8052	10.7	10.495	10.2879	9.98637	10.1344	1277.25	-0.53424	0.141317	-3.78043	0.000156555	0.00812987
Atp10d	739	638	798	437	574	339	9.61961	9.56741	9.76316	8.87456	9.3123	8.64978	584.955	-0.711814	0.188524	-3.77571	0.000159552	0.00825138
Irs2	453	373	374	481	1108	764	8.95734	8.84389	8.74019	9.0022	10.2181	9.74353	590.366	0.959157	0.254165	3.77376	0.000160804	0.00828206
Igf1	14667	12572	13753	10830	10337	10933	13.8607	13.7955	13.8078	13.3866	13.3968	13.5199	12133.4	-0.374599	0.0994576	-3.76642	0.000165608	0.00842927
Slc38a2	5149	6189	4461	3722	3573	3488	12.3575	12.7772	12.1917	11.8559	11.8742	11.882	4435.33	-0.586157	0.155631	-3.76632	0.000165674	0.00842927
Foxa2	653	479	370	728	1250	835	9.45042	9.17797	8.72606	9.56297	10.3867	9.86617	715.067	0.888834	0.235925	3.76744	0.000164928	0.00842927
4931406C07Rik	3076	2878	3167	2232	2396	2315	11.6216	11.6819	11.7024	11.1283	11.3051	11.2982	2669.72	-0.41655	0.110686	-3.76335	0.000167649	0.00849537
Slc35g1	1025	1137	1117	855	760	522	10.0716	10.3682	10.2298	9.78395	9.69565	9.22378	900.055	-0.654825	0.174069	-3.76188	0.000168643	0.00851138
Stom	588	589	689	871	914	940	9.3079	9.45821	9.5614	9.80953	9.95043	10.0303	761.445	0.523184	0.139387	3.75347	0.000174402	0.00876683
Srgap3	74	87	76	118	164	266	6.79392	7.07533	6.84883	7.26064	7.70219	8.33649	131.061	1.19396	0.31841	3.74977	0.000176995	0.00886175
St6gal1	589	636	634	891	888	1283	9.31021	9.56311	9.44776	9.84088	9.91045	10.4647	818.446	0.699103	0.186713	3.74428	0.000180914	0.00902203
Klhdc8a	31	23	34	87	46	116	6.02143	5.88072	6.11553	6.9325	6.37015	7.33467	55.7659	1.48636	0.397309	3.74106	0.000183246	0.00910217
Plin2	8461	6244	6070	14214	9272	9383	13.0698	12.7899	12.6328	13.7776	13.2406	13.3001	8838.13	0.632968	0.169413	3.73623	0.000186797	0.00924204
Gm4737	14130	9931	11727	19250	18251	14314	13.807	13.4564	13.5785	14.2141	14.2147	13.9074	14454.7	0.511735	0.137238	3.72882	0.000192381	0.009481
Ndufaf4	597	476	627	419	391	379	9.3285	9.1695	9.43263	8.81888	8.79843	8.79627	478.874	-0.537056	0.144152	-3.72563	0.000194826	0.00956398
Kcnk5	1429	1240	582	367	101	223	10.5361	10.4898	9.33139	8.64476	7.14849	8.11376	658.084	-2.27784	0.611688	-3.72385	0.000196208	0.00959436
Fchsd2	849	1047	586	467	504	490	9.81057	10.2529	9.34068	8.9628	9.13671	9.13854	659.804	-0.800017	0.214987	-3.72123	0.000198255	0.00965688
Ptgds	18	58	71	7	17	9	5.64377	6.66082	6.78007	5.14832	5.6253	5.29578	30.3712	-2.19158	0.589104	-3.7202	0.000199067	0.00965898
Zfp445	2232	1620	2318	1539	1239	1498	11.1657	10.8662	11.2584	10.6033	10.3744	10.6824	1730.08	-0.546589	0.147187	-3.71357	0.000204358	0.00987758
Gne	4512	4073	4388	3763	2951	2312	12.1685	12.1778	12.1681	11.8715	11.6014	11.2963	3645.21	-0.556289	0.150153	-3.70481	0.000211548	0.0101859
Ccnf	269	210	95	111	70	54	8.27838	8.10367	7.0825	7.19304	6.76564	6.54311	134.389	-1.32682	0.35879	-3.69804	0.000217272	0.0104216
Cipc	1146	1108	938	867	715	591	10.2271	10.3321	9.9867	9.80318	9.61183	9.39202	890.995	-0.588846	0.159364	-3.69498	0.000219908	0.0105079
Maff	189	267	166	132	110	68	7.83992	8.40784	7.71693	7.38676	7.24229	6.76619	155.806	-1.05329	0.285997	-3.68286	0.000230635	0.0109788
C4a	1924	1566	1147	564	138	401	10.9554	10.8183	10.2668	9.21593	7.49936	8.87089	955.726	-2.10763	0.572598	-3.68083	0.00023248	0.0110248
1500017E21Rik	23	10	14	60	26	91	5.80433	5.37318	5.51053	6.56393	5.91036	7.06778	37.0481	1.9097	0.519005	3.67954	0.000233658	0.011039
Slc15a4	1090	913	997	700	717	770	10.1572	10.0621	10.0714	9.50933	9.61566	9.7543	861.565	-0.475958	0.129462	-3.67642	0.000236533	0.011133
Stat5b	919	868	1045	1275	1456	1302	9.92011	9.99188	10.1369	10.3393	10.6008	10.4853	1137.88	0.487657	0.13268	3.67545	0.000237428	0.0111334
Nedd4l	1122	900	979	2056	1775	1106	10.1975	10.0421	10.0461	11.012	10.8801	10.2569	1307.17	0.68664	0.186939	3.67307	0.000239654	0.0111546
Ar	123	123	131	232	179	247	7.33662	7.46064	7.43964	8.05936	7.80721	8.24232	171.494	0.778678	0.211952	3.67384	0.000238937	0.0111546
Mmp15	697	832	831	589	567	437	9.53946	9.93315	9.81906	9.27454	9.29567	8.98522	657.845	-0.601773	0.164018	-3.66894	0.000243555	0.0112943
Rab43	4461	4509	4434	3881	3195	3100	12.1523	12.3234	12.183	11.9156	11.7146	11.7137	3916.36	-0.428906	0.116982	-3.66643	0.000245963	0.011364
Klf6	72	98	130	161	240	210	6.76647	7.20474	7.43086	7.61671	8.16882	8.03896	151.361	1.00342	0.274091	3.6609	0.000251329	0.0115694
Sardh	24435	21102	22365	16184	16489	18498	14.5955	14.5411	14.5077	13.9644	14.0685	14.2765	19787.7	-0.427815	0.117125	-3.65263	0.000259564	0.0119049
Obp2a	37	37	43	15	14	6	6.16163	6.25221	6.31131	5.51913	5.51039	5.11984	25.2924	-1.77454	0.486069	-3.6508	0.000261423	0.0119465
Frat1	77	61	93	174	185	108	6.83408	6.71007	7.05969	7.70876	7.84714	7.2547	114.943	0.989998	0.271347	3.64846	0.000263818	0.011969
Clock	791	771	764	1109	1054	1039	9.71304	9.82782	9.7032	10.1446	10.1485	10.1697	916.242	0.434391	0.119034	3.64931	0.000262948	0.011969
Ak2	3789	3755	3679	3186	2673	2773	11.9189	12.0616	11.9163	11.6341	11.4606	11.5549	3298.57	-0.408004	0.111916	-3.64562	0.00026675	0.0120585
Abca8b	759	837	957	1138	1423	1315	9.65627	9.94145	10.0145	10.1805	10.5686	10.4992	1067.58	0.578868	0.158858	3.64394	0.000268498	0.0120898
Atoh8	421	335	506	719	720	545	8.86003	8.70232	9.14236	9.54595	9.62139	9.28207	535.712	0.629912	0.172905	3.64311	0.000269367	0.0120898
Smarca2	2283	2255	1979	1720	1416	1621	11.1977	11.3347	11.0343	10.7599	10.5617	10.7937	1874.98	-0.482947	0.132614	-3.64174	0.000270797	0.0120992
Ces2e	2276	2232	2662	1980	1677	1717	11.1934	11.3202	11.4551	10.9587	10.7999	10.8749	2082.44	-0.443205	0.121724	-3.64108	0.000271502	0.0120992
Cyp4f17	299	199	292	540	448	338	8.41339	8.03672	8.41839	9.15732	8.97898	8.64592	348.153	0.723316	0.19885	3.6375	0.000275299	0.012225
Fam169b	721	519	593	423	433	421	9.58581	9.28629	9.3568	8.83144	8.93362	8.93552	515.551	-0.539665	0.148464	-3.63499	0.000277989	0.012301
Qsox1	4195	5268	4973	9691	7855	5709	12.0644	12.5462	12.3472	13.2269	13.0024	12.5869	6229.22	0.645701	0.17797	3.62814	0.000285466	0.0125818
Slc13a2	57	47	54	13	22	23	6.54049	6.46278	6.51579	5.43974	5.79261	5.84384	36	-1.46047	0.402626	-3.62736	0.000286337	0.0125818
Trim2	352	332	355	493	508	513	8.62466	8.69052	8.67179	9.03514	9.14735	9.20032	423.252	0.519735	0.143411	3.62409	0.000289986	0.0126607
Apoc2	346	174	172	159	82	73	8.60225	7.87173	7.75945	7.602	6.92677	6.83766	165.657	-1.16594	0.321813	-3.62304	0.000291156	0.0126607
BC024386	9241	7528	7932	6047	5391	6690	13.1965	13.0584	13.0167	12.5501	12.4625	12.8143	7112.1	-0.465747	0.128549	-3.62311	0.000291081	0.0126607
Lrrc58	1911	1701	1659	1484	1300	1201	10.9458	10.9351	10.785	10.5522	10.4417	10.3721	1535.81	-0.43137	0.119358	-3.6141	0.000301397	0.0130609
Asl	35541	24591	26936	25115	17352	14121	15.1353	14.7615	14.7756	14.5971	14.142	13.8879	23732.4	-0.650716	0.180172	-3.61163	0.000304274	0.0131402
Agxt	5053	3619	3080	7410	5456	5604	12.3306	12.0089	11.6627	12.8416	12.4796	12.5603	4986.24	0.626567	0.173703	3.60712	0.00030962	0.0133253
4833411C07Rik	316	236	309	406	503	428	8.48461	8.25047	8.49129	8.77729	9.13404	8.95748	363.752	0.618069	0.171566	3.60252	0.000315153	0.0135172
Slc41a2	115	159	119	358	204	212	7.26129	7.76269	7.33044	8.61236	7.96665	8.05073	192.632	0.931333	0.25961	3.58743	0.000333949	0.0142746
Papss2	3190	2960	3260	1456	2110	2410	11.6734	11.722	11.7437	10.5254	11.1247	11.3553	2564.85	-0.66873	0.186491	-3.58586	0.000335966	0.0143122
Ppp4r4	229	225	246	422	313	357	8.07593	8.19019	8.2002	8.82831	8.50761	8.71755	296.412	0.612988	0.171113	3.58237	0.000340494	0.0144561
Rogdi	834	662	795	648	495	476	9.78597	9.61801	9.75797	9.40408	9.1125	9.0996	647.364	-0.526857	0.14748	-3.5724	0.000353726	0.0149673
Sh3pxd2a	406	535	553	642	934	1015	8.81204	9.32743	9.26216	9.39143	9.98044	10.1371	680.582	0.77197	0.216425	3.56692	0.000361207	0.0151816
P2ry2	287	257	267	223	120	113	8.36091	8.35894	8.30395	8.0103	7.3396	7.30522	209.884	-0.867772	0.24323	-3.5677	0.000360129	0.0151816
Sf3b4	252	224	241	435	356	315	8.19582	8.18459	8.17435	8.86848	8.67516	8.55414	301.075	0.596385	0.167328	3.56417	0.000365002	0.0151887
Slc7a2	32645	25360	20295	18845	14479	18660	15.0128	14.8059	14.3679	14.1835	13.8814	14.2891	21632.2	-0.613699	0.172146	-3.56499	0.000363872	0.0151887
Gm1943	92	87	83	28	42	3	7.01882	7.07533	6.93962	5.92528	6.2908	4.88615	55.761	-1.88278	0.528176	-3.56468	0.000364301	0.0151887
Ly6a	57	41	56	87	102	137	6.54049	6.34063	6.54975	6.9325	7.15923	7.52518	79.6282	1.0713	0.301578	3.55233	0.000381843	0.015837
Cox7a2l	1673	1526	1815	1193	1387	1103	10.758	10.7818	10.9119	10.2464	10.5326	10.2531	1444.12	-0.46841	0.132202	-3.54314	0.000395386	0.0163448
9130409I23Rik	304	216	369	220	161	121	8.43471	8.13891	8.7225	7.99356	7.68021	7.38243	229.709	-0.850425	0.240391	-3.53767	0.000403672	0.0166326
Slc18a1	113	106	70	59	37	38	7.24181	7.29183	6.76588	6.54813	6.18406	6.23084	70.3987	-1.14428	0.323927	-3.53251	0.000411633	0.0169052
Spata22	72	36	74	150	142	95	6.76647	6.2291	6.82174	7.53384	7.53252	7.11408	93.4281	1.07071	0.304422	3.51717	0.00043617	0.0178545
Otc	6311	5881	6230	4361	4627	5012	12.6491	12.704	12.6701	12.0822	12.2437	12.4004	5391.88	-0.417288	0.118705	-3.51534	0.000439199	0.0179202
Rassf3	3011	2595	2841	2236	2153	2251	11.5912	11.5345	11.5477	11.1309	11.1533	11.2584	2504.54	-0.369331	0.10511	-3.51374	0.000441848	0.0179699
Dclre1a	340	326	334	223	178	248	8.57948	8.66664	8.59219	8.0103	7.80045	8.24744	274.395	-0.647602	0.184433	-3.51131	0.000445912	0.0180767
Helz2	2385	2154	2081	3277	2667	3263	11.2597	11.2697	11.1055	11.6743	11.4574	11.7868	2622.55	0.451032	0.128644	3.50605	0.000454809	0.0183781
3010026O09Rik	40	40	52	91	75	124	6.22616	6.31909	6.48093	6.97949	6.83511	7.41032	70.0064	1.11673	0.318794	3.50297	0.000460105	0.0184196
Gldc	4173	3702	3766	5616	4766	4934	12.0569	12.0413	11.9496	12.4442	12.286	12.3779	4462.7	0.369561	0.105457	3.50437	0.000457692	0.0184196
Selenbp1	4782	3467	4229	3478	3087	2873	12.2517	11.9476	12.1153	11.7591	11.6656	11.6053	3627.46	-0.424048	0.121056	-3.50289	0.000460234	0.0184196
Trp53i11	84	81	84	133	145	173	6.9234	6.99928	6.95211	7.39534	7.55689	7.8017	116.202	0.836641	0.238908	3.50194	0.000461892	0.0184273
B3gat3	680	501	646	945	874	775	9.50571	9.23855	9.47333	9.92228	9.88846	9.76322	730.094	0.48415	0.138307	3.50055	0.000464294	0.0184342
Slc2a2	4986	5521	5535	4250	4065	3994	12.3115	12.6135	12.5006	12.0454	12.0585	12.0755	4717.15	-0.411798	0.117652	-3.50015	0.000465	0.0184342
Gramd4	100	63	63	150	127	149	7.10805	6.74193	6.66218	7.53384	7.4039	7.62348	107.666	0.896695	0.256683	3.49339	0.000476927	0.0188476
Gbp9	81	47	60	102	125	157	6.88583	6.46278	6.61516	7.101	7.38583	7.68541	94.7781	1.02321	0.293154	3.49037	0.000482359	0.0189431
Eftud1	289	255	245	190	161	171	8.36979	8.34895	8.19507	7.81442	7.68021	7.78768	217.767	-0.621828	0.178138	-3.4907	0.000481748	0.0189431
Ddc	684	611	688	820	1125	1020	9.51372	9.50826	9.55942	9.72635	10.2394	10.1439	821.205	0.562349	0.161182	3.48892	0.000484979	0.0189867
Stard13	292	477	345	606	789	574	8.38301	9.17233	8.63444	9.31308	9.7472	9.35236	512.754	0.782154	0.224344	3.48641	0.000489546	0.019106
Slc2a1	299	243	214	196	87	123	8.41339	8.28755	8.02604	7.8521	6.98866	7.40109	192.587	-0.930604	0.267174	-3.48314	0.000495569	0.0192812
Fdft1	844	822	1036	550	697	619	9.80242	9.9164	10.1248	9.18203	9.57688	9.45505	759.74	-0.554831	0.159641	-3.47549	0.000509916	0.0197781
Cdc42bpa	506	492	565	730	722	745	9.10531	9.21407	9.29121	9.56673	9.62519	9.70886	623.317	0.467339	0.134516	3.47424	0.000512309	0.0198098
Gm10319	695	583	675	797	1032	1486	9.53553	9.44425	9.53332	9.68721	10.1191	10.6711	876.444	0.754319	0.217181	3.47323	0.000514238	0.0198234
Tm4sf4	1459	1104	1540	2301	1878	1701	10.5653	10.327	10.6801	11.1715	10.9598	10.8617	1646.87	0.495413	0.142963	3.46532	0.000529596	0.020353
Agpat6	5878	4885	5124	3877	4457	3775	12.5472	12.4381	12.3901	11.9141	12.1901	11.9949	4647.22	-0.413196	0.119316	-3.46305	0.00053409	0.0204631
Dcxr	2261	1445	1687	1270	1324	1215	11.184	10.7049	10.8086	10.3338	10.4674	10.3883	1523.24	-0.517078	0.150117	-3.4445	0.000572119	0.0217873
Rnf125	367	445	573	553	929	1063	8.67921	9.07902	9.31026	9.18936	9.973	10.2015	654.94	0.862989	0.250525	3.44472	0.000571642	0.0217873
Sigmar1	1341	1139	1317	1690	1649	1683	10.4469	10.3707	10.4603	10.7351	10.7762	10.8466	1460.7	0.38184	0.110885	3.44356	0.000574099	0.0217967
Cyp21a1	43	53	33	2	2	20	6.28753	6.57446	6.09174	4.76226	4.77447	5.74828	25.8334	-2.43278	0.706933	-3.44131	0.000578899	0.0219127
Bok	167	107	153	267	261	193	7.69122	7.30234	7.62018	8.23556	8.27476	7.93483	189.13	0.735177	0.21402	3.43509	0.000592349	0.0223083
Cryl1	388	435	640	340	317	250	8.75225	9.04857	9.4606	8.54527	8.52405	8.25761	393.584	-0.719387	0.209447	-3.4347	0.000593214	0.0223083
Colgalt1	1566	1571	1696	1380	1199	1131	10.6649	10.8228	10.8161	10.4502	10.3284	10.2881	1418.51	-0.410908	0.119658	-3.43403	0.000594676	0.0223083
1700040L02Rik	66	42	59	24	24	22	6.68061	6.36181	6.5991	5.81551	5.85301	5.81288	39.2505	-1.27138	0.370788	-3.42886	0.000606122	0.0226701
Slc15a5	120	126	106	69	73	49	7.30884	7.48843	7.20164	6.69832	6.80775	6.45337	90.429	-0.914332	0.266819	-3.42678	0.000610778	0.0227764
Aptx	223	184	207	125	140	128	8.04292	7.94004	7.98493	7.32512	7.51604	7.44667	167.246	-0.664649	0.194044	-3.42525	0.000614236	0.0228376
Fam20a	737	675	678	1049	983	847	9.6159	9.6447	9.53938	10.0672	10.0514	9.8859	822.3	0.434206	0.12706	3.41733	0.000632377	0.0234427
Tmem25	1782	1150	1133	776	609	1053	10.847	10.3841	10.2496	9.65052	9.39266	10.1883	1079.17	-0.747957	0.219389	-3.40927	0.000651364	0.0240756
Idh1	5404	4953	5209	4665	3605	3810	12.4268	12.4579	12.4136	12.1786	11.8869	12.0081	4586.08	-0.394288	0.115785	-3.40536	0.000660779	0.0242807
Syne3	141	114	221	101	53	81	7.49261	7.3738	8.066	7.09038	6.49825	6.94473	117.698	-1.04086	0.305627	-3.40566	0.000660042	0.0242807
Dmxl2	957	886	1032	815	664	682	9.97627	10.0204	10.1194	9.71793	9.51053	9.58754	835.472	-0.438771	0.128991	-3.40157	0.000669999	0.0245478
Aco2	5741	5079	4912	4408	4191	3301	12.5134	12.4939	12.3296	12.0975	12.1021	11.8033	4583.46	-0.431613	0.127092	-3.39606	0.000683636	0.0249464
H2-Q4	547	479	583	691	785	967	9.21017	9.17797	9.33372	9.49166	9.7402	10.0697	672.768	0.587204	0.172932	3.39557	0.000684851	0.0249464
Slc16a6	52	39	41	94	88	81	6.4557	6.29719	6.27037	7.0137	7.00071	6.94473	65.2122	0.971506	0.286503	3.39091	0.000696601	0.0253011
Sfxn1	2550	2037	2395	1999	1726	1733	11.3547	11.1904	11.3048	10.9722	10.8406	10.888	2061.27	-0.378213	0.111691	-3.38624	0.00070858	0.025662
Fam32a	512	424	619	925	796	637	9.12114	9.01431	9.41515	9.89266	9.75937	9.49417	645.396	0.574553	0.169771	3.38427	0.000713666	0.0257719
Tmem86b	1120	863	862	804	590	623	10.195	9.98386	9.86967	9.69924	9.34959	9.46384	805.366	-0.522146	0.154424	-3.38124	0.000721599	0.0259838
Parp4	1010	780	856	708	601	655	10.0511	9.84385	9.86001	9.52486	9.37468	9.53224	764.192	-0.451734	0.13392	-3.37316	0.000743103	0.0266218
Cldn5	37	50	59	91	93	121	6.16163	6.51981	6.5991	6.97949	7.05944	7.38243	74.9394	1.03888	0.308	3.37299	0.000743555	0.0266218
Mb21d2	219	170	221	323	300	295	8.02049	7.84346	8.066	8.47889	8.45285	8.46925	252.57	0.568457	0.168705	3.36954	0.000752941	0.0268477
Cep250	279	371	264	199	200	174	8.32482	8.83677	8.28958	7.87057	7.94231	7.80866	248.445	-0.710938	0.211017	-3.3691	0.000754136	0.0268477
Trib1	1514	1223	1080	902	892	946	10.6173	10.4704	10.1828	9.85784	9.91668	10.0392	1089.18	-0.499615	0.148631	-3.36145	0.000775336	0.0275069
Nr1i2	2828	2238	2154	2167	1355	1404	11.5019	11.324	11.1543	11.0865	10.4998	10.5912	2010.63	-0.582724	0.173386	-3.36085	0.000777032	0.0275069
Lipg	605	1309	427	287	93	106	9.34656	10.5658	8.91539	8.32728	7.05944	7.23397	479.564	-2.35033	0.70009	-3.35719	0.000787387	0.0277594
Acacb	1870	1526	1308	1359	947	714	10.9151	10.7818	10.4506	10.4287	9.99962	9.65043	1278.88	-0.674875	0.201049	-3.35677	0.000788583	0.0277594
Meiob	243	188	283	349	342	531	8.15009	7.96647	8.37824	8.5792	8.62273	9.24687	321.197	0.765142	0.228002	3.35586	0.00079119	0.0277734
Btg1	698	729	1180	1076	1909	1593	9.54142	9.75055	10.3064	10.1025	10.983	10.7691	1193.54	0.798442	0.23872	3.34468	0.000823788	0.0287757
Ttc7	970	1007	883	725	601	737	9.99499	10.1985	9.90297	9.55732	9.37468	9.694	819.554	-0.499672	0.149401	-3.3445	0.000824322	0.0287757
Afm	2280	2248	2550	2964	3316	3404	11.1958	11.3303	11.3939	11.5313	11.7677	11.8472	2782.24	0.430518	0.128899	3.33997	0.00083786	0.0291673
Mpzl1	57	45	61	97	105	105	6.54049	6.42333	6.63102	7.04709	7.19096	7.22349	77.7622	0.894619	0.268224	3.33535	0.000851926	0.0294935
Slc20a1	834	774	737	710	351	389	9.78597	9.83319	9.65375	9.52872	8.65665	8.83067	628.859	-0.732667	0.21966	-3.33545	0.000851602	0.0294935
Ccdc171	175	156	161	93	95	113	7.74711	7.73984	7.6805	7.00239	7.08224	7.30522	131.968	-0.729752	0.219162	-3.32974	0.000869262	0.030011
C4bp-ps1	61	42	36	26	12	10	6.6046	6.36181	6.16177	5.87171	5.42563	5.34701	30.9472	-1.56767	0.472569	-3.31733	0.000908834	0.0311207
Hist1h1c	359	310	342	430	551	523	8.65037	8.60094	8.62304	8.85316	9.25693	9.22637	417.248	0.554709	0.167183	3.31798	0.000906715	0.0311207
Gm10768	5081	4169	4147	2944	3394	3553	12.3385	12.2112	12.0873	11.5216	11.8008	11.9083	3870.68	-0.455461	0.137273	-3.31791	0.00090693	0.0311207
Dsp	836	851	1067	1335	1201	1361	9.78928	9.96444	10.1659	10.4037	10.3308	10.5475	1102.41	0.476569	0.143709	3.31621	0.000912469	0.0311603
Nampt	2037	2123	2399	1027	1861	1284	11.0361	11.2491	11.3072	10.0377	10.947	10.4657	1788.47	-0.673086	0.20322	-3.3121	0.000925982	0.0315361
Gm2061	7	7	9	29	26	28	5.15913	5.20524	5.28196	5.95117	5.91036	5.98721	17.4996	1.827	0.551894	3.31042	0.000931559	0.0316403
Pyroxd2	647	712	647	523	487	464	9.43784	9.71806	9.47544	9.11431	9.09063	9.06537	579.154	-0.47563	0.143715	-3.30954	0.000934494	0.0316544
Ggt6	363	264	417	256	235	182	8.66486	8.39334	8.88393	8.18249	8.1424	7.86316	283.953	-0.655371	0.198177	-3.30701	0.000942989	0.0316859
Cd1d1	5388	4795	5375	4452	4142	4111	12.4225	12.4114	12.4586	12.1117	12.0853	12.1168	4689.59	-0.316492	0.0956825	-3.30773	0.000940553	0.0316859
Dgat2	9617	8074	7769	7490	6330	5617	13.2538	13.1589	12.9869	12.857	12.6926	12.5636	7441.89	-0.417746	0.12628	-3.30809	0.000939333	0.0316859
Cdcp1	9	3	3	32	9	43	5.26912	4.90114	4.87787	6.02559	5.28185	6.33681	16.3333	2.48049	0.75099	3.30296	0.000956692	0.0320607
Cps1	113214	103091	93729	90433	74643	76369	16.8057	16.8276	16.5731	16.4437	16.2444	16.32	91546.5	-0.389487	0.117963	-3.30177	0.000960777	0.0321119
Hapln4	140	151	172	93	108	70	7.48438	7.70092	7.75945	7.00239	7.22198	6.79523	122.098	-0.802132	0.243285	-3.29709	0.000976927	0.0325651
Wdr44	42	26	41	71	76	82	6.2674	5.97057	6.27037	6.72644	6.84859	6.95754	55.8596	1.05727	0.320963	3.29407	0.000987497	0.0328303
Msmo1	635	455	591	255	218	462	9.41234	9.10883	9.35222	8.17756	8.04871	9.05958	435.02	-0.851989	0.258702	-3.29332	0.000990129	0.032831
Serpina12	555	371	438	624	663	720	9.22977	8.83677	8.94922	9.35279	9.50847	9.66193	557.925	0.543472	0.165074	3.2923	0.000993709	0.032863
Lasp1	1170	1210	1150	1860	1370	1903	10.256	10.4554	10.2704	10.8703	10.5153	11.0203	1436.71	0.512304	0.155717	3.28998	0.00100196	0.0330489
Cyp27a1	11128	10397	10772	8678	9254	6980	13.4635	13.5223	13.4564	13.0684	13.2378	12.8752	9496.48	-0.402341	0.122421	-3.28653	0.00101428	0.0332807
Lrp4	654	740	835	642	437	446	9.45251	9.77119	9.82569	9.39143	8.94586	9.01243	623.472	-0.582964	0.177352	-3.28704	0.00101247	0.0332807
Rpl29	100	66	134	1544	97	1268	7.10805	6.78835	7.46567	10.6079	7.10468	10.4482	525.023	3.25481	0.992342	3.27993	0.00103832	0.0339808
Rhobtb1	2787	2560	1482	1330	646	596	11.4811	11.5151	10.6261	10.3984	9.47301	9.40348	1564.23	-1.45602	0.445089	-3.27129	0.00107058	0.034905
Ski	477	561	683	845	909	803	9.02623	9.39188	9.54943	9.76773	9.94283	9.81218	709.399	0.543431	0.166142	3.27088	0.00107212	0.034905
Eml4	286	214	307	405	367	453	8.35645	8.12726	8.48291	8.77404	8.71505	9.03325	336.259	0.585933	0.179315	3.26762	0.00108455	0.0352185
Tmem97	850	742	872	719	534	569	9.8122	9.77491	9.88562	9.54595	9.2146	9.34048	710.394	-0.462479	0.141626	-3.2655	0.00109273	0.0353925
Adarb1	496	429	398	382	260	210	9.07853	9.02999	8.82218	8.69719	8.26989	8.03896	360.304	-0.669805	0.205193	-3.26427	0.00109747	0.0354548
Fgf21	263	207	144	471	308	303	8.24978	8.08572	7.54909	8.97417	8.4868	8.50381	279.496	0.784817	0.240508	3.26316	0.00110177	0.0355023
Slc5a6	275	294	303	238	176	171	8.30642	8.53209	8.46598	8.09115	7.78682	7.78768	242.061	-0.609046	0.187475	-3.24868	0.00115942	0.0372644
Anxa5	1034	961	1096	1564	1496	1180	10.0838	10.1334	10.2033	10.626	10.639	10.3474	1212.4	0.427724	0.131896	3.24288	0.00118327	0.0379341
Ugt2b5	15277	15137	17923	13170	13343	11326	13.9193	14.0627	14.1889	13.6679	13.7639	13.5706	14307.8	-0.380198	0.117321	-3.24065	0.00119257	0.0381349
Slc6a9	891	879	635	621	534	280	9.87729	10.0094	9.44991	9.34624	9.2146	8.40212	637.741	-0.786926	0.243009	-3.23826	0.00120263	0.0383589
Naif1	23	24	18	70	45	46	5.80433	5.91144	5.66106	6.71245	6.35077	6.39641	37.2388	1.27288	0.393392	3.23564	0.00121368	0.0386136
Kifc3	219	183	262	381	330	299	8.02049	7.93335	8.27992	8.69375	8.57621	8.48664	276.395	0.58072	0.179532	3.23464	0.00121797	0.0386521
Slc6a12	2059	1613	1678	1440	1295	1386	11.0513	10.8601	10.8011	10.5099	10.4363	10.5731	1570.69	-0.39791	0.123132	-3.23157	0.00123113	0.0389712
Psmc3ip	77	51	42	107	103	121	6.83408	6.53828	6.29101	7.15289	7.16989	7.38243	82.8811	0.944267	0.292354	3.22988	0.00123844	0.0390041
Net1	990	935	1213	1468	1400	1414	10.0233	10.0952	10.345	10.5369	10.5457	10.6012	1228.95	0.425084	0.13163	3.22939	0.00124055	0.0390041
Ubxn1	1903	1386	1868	2573	2504	2025	10.9399	10.6462	10.9526	11.3301	11.3677	11.1083	2023.99	0.440559	0.136481	3.22799	0.00124663	0.0390041
Mup1	178	146	121	45	67	105	7.76752	7.6609	7.34924	6.304	6.72218	7.22349	110.54	-1.04562	0.323906	-3.22817	0.00124585	0.0390041
Pgpep1	1111	992	912	880	600	683	10.1838	10.1776	9.94773	9.82372	9.37242	9.58954	859.074	-0.509409	0.157822	-3.22775	0.00124768	0.0390041
Foxo1	1643	1743	1437	1261	1258	1089	10.7325	10.9696	10.5827	10.3239	10.3957	10.2352	1402.97	-0.450461	0.139693	-3.22465	0.00126126	0.0392332
Ugt2b36	9764	8890	11100	7544	8242	7480	13.2756	13.2972	13.4995	12.8673	13.0714	12.9745	8802.55	-0.376703	0.116811	-3.22489	0.00126022	0.0392332
Gm4952	2890	2772	2968	3583	4125	3704	11.5328	11.6284	11.61	11.8016	12.0794	11.9678	3324.67	0.379657	0.117868	3.22103	0.00127731	0.0396346
Sbk1	889	826	709	716	493	476	9.87418	9.92312	9.6006	9.54023	9.10707	9.0996	681.711	-0.559038	0.173723	-3.21799	0.00129093	0.0399583
Tmem57	962	816	1027	815	675	576	9.98349	9.90626	10.1127	9.71793	9.53299	9.35708	806.624	-0.468431	0.145665	-3.21581	0.00130077	0.0401642
Slc25a51	5492	3704	3105	3614	1920	2024	12.4499	12.0421	11.6743	11.8139	10.9911	11.1076	3281.26	-0.734404	0.228585	-3.21282	0.00131437	0.0404845
Gemin2	370	319	362	288	240	168	8.68987	8.63827	8.69737	8.33172	8.16882	7.76638	289.34	-0.625434	0.19487	-3.20949	0.00132973	0.0408574
Cyp7b1	5389	3962	4274	2989	3130	3754	12.4228	12.1383	12.1305	11.5432	11.6853	11.9869	3901.3	-0.478681	0.149367	-3.20473	0.00135188	0.0414367
Cyp2c68	3001	2267	3213	3351	4909	4259	11.5864	11.3423	11.723	11.7061	12.3283	12.1673	3480.74	0.550083	0.171781	3.20223	0.0013637	0.0416974
Cyb5r3	4642	4247	5319	3755	3727	3719	12.2092	12.2377	12.4435	11.8685	11.9344	11.9735	4217.99	-0.365405	0.114153	-3.20101	0.00136945	0.0417716
Cyb5a	13116	9972	11312	9062	9570	8500	13.6999	13.4623	13.5267	13.1305	13.286	13.1581	10199	-0.362138	0.113209	-3.19885	0.00137977	0.0419844
Fgb	47762	37487	46238	88648	57973	50005	15.5613	15.369	15.5543	16.415	15.88	15.7094	54006.5	0.548977	0.17184	3.1947	0.00139977	0.04249
E2f8	296	382	235	876	1310	464	8.40045	8.87547	8.1427	9.81743	10.4524	9.06537	588.313	1.49351	0.467921	3.19181	0.00141386	0.0428143
Ttc39a	152	153	109	88	84	36	7.58006	7.71662	7.23244	6.9444	6.95186	6.18582	103.446	-1.03366	0.324139	-3.18895	0.00142792	0.0429334
Mycl	327	355	307	274	209	161	8.52887	8.77856	8.48291	8.26834	7.9965	7.71539	271.35	-0.657286	0.206102	-3.18913	0.00142704	0.0429334
Thap6	150	141	105	76	56	87	7.56456	7.61972	7.19123	6.79426	6.54952	7.01987	102.513	-0.880185	0.276013	-3.18892	0.00142804	0.0429334
Csf2rb	59	74	54	142	106	104	6.57293	6.90488	6.51579	7.47036	7.20138	7.21293	89.181	0.874896	0.27459	3.18619	0.0014416	0.0432004
Aqp8	116	150	205	222	245	499	7.27093	7.69301	7.97297	8.00474	8.19477	9.16303	239.819	1.02434	0.321539	3.18575	0.0014438	0.0432004
Mbnl2	1583	1136	1002	1027	828	652	10.6801	10.367	10.0784	10.0377	9.81374	9.52597	1030.56	-0.597658	0.187973	-3.17948	0.0014754	0.0439368
0610005C13Rik	2212	1887	1934	1584	1610	1588	11.1529	11.082	11.0017	10.6439	10.7424	10.7646	1795.58	-0.357535	0.112438	-3.17983	0.00147361	0.0439368
Trib3	294	283	252	220	185	153	8.39176	8.48276	8.23062	7.99356	7.84714	7.65479	230.338	-0.603177	0.189901	-3.17626	0.00149185	0.0440103
Gusb	799	633	747	624	495	513	9.72689	9.55663	9.67226	9.35279	9.1125	9.20032	631.261	-0.441064	0.138821	-3.17722	0.00148695	0.0440103
Dennd5b	3141	3174	3178	2634	2567	2440	11.6514	11.8215	11.7074	11.3634	11.403	11.3729	2847.71	-0.340874	0.107267	-3.17781	0.00148393	0.0440103
Gpt2	24173	15982	15017	15859	10731	11070	14.58	14.1409	13.9343	13.9352	13.4506	13.5378	15346.9	-0.575925	0.181322	-3.17626	0.00149187	0.0440103
Car5a	959	961	841	657	543	751	9.97916	10.1334	9.83558	9.42286	9.23717	9.71989	784.767	-0.526435	0.165828	-3.17458	0.00150051	0.0441615
Sdhb	3900	3022	3414	2658	2740	2739	11.9602	11.7515	11.8095	11.3763	11.4958	11.5373	3064	-0.363852	0.114857	-3.16787	0.00153558	0.0450881
Abcc2	11067	10513	10367	8940	8061	8792	13.4556	13.5383	13.4013	13.1111	13.0395	13.2066	9594.02	-0.334485	0.105644	-3.16615	0.00154471	0.0451449
Lingo4	20	17	23	6	5	0	5.71087	5.67635	5.82338	5.0876	5.04016	4.30929	11.7835	-2.48454	0.784667	-3.16637	0.00154356	0.0451449
Pnp	659	648	529	942	871	782	9.46289	9.58871	9.20223	9.91787	9.8837	9.77562	734.061	0.468463	0.148432	3.15607	0.00159911	0.0466264
Pah	18932	12361	12907	10172	9962	11491	14.2281	13.7712	13.7164	13.2965	13.3437	13.5914	12567.4	-0.49632	0.1574	-3.15324	0.00161467	0.0468191
Ept1	830	784	852	1041	1108	1223	9.77934	9.85092	9.85354	10.0565	10.2181	10.3975	968.983	0.43036	0.136499	3.15284	0.00161689	0.0468191
Jund	2557	2004	2238	3371	3022	2613	11.3586	11.1672	11.2086	11.7146	11.6353	11.4703	2611.46	0.380855	0.120767	3.15362	0.00161256	0.0468191
Il4ra	469	426	446	713	531	657	9.00363	9.0206	8.97334	9.53449	9.207	9.53641	536.664	0.477413	0.151803	3.14495	0.00166118	0.0479909
Zfyve21	559	526	581	469	353	405	9.23947	9.30443	9.32906	8.9685	8.66408	8.88405	480.193	-0.468615	0.149395	-3.13675	0.00170834	0.04924
Abca3	1411	1810	2672	3030	2910	3415	10.5183	11.023	11.4604	11.5626	11.5815	11.8518	2530.09	0.642319	0.205335	3.12814	0.00175915	0.0505885
Hist1h2bc	1253	1027	1008	1449	1416	1614	10.3518	10.226	10.0867	10.5186	10.5617	10.7876	1287.59	0.426081	0.136606	3.11906	0.0018143	0.0519483
B4galt1	765	784	681	1112	1036	919	9.66709	9.85092	9.54542	10.1483	10.1245	9.99896	877.758	0.4286	0.137416	3.11899	0.0018147	0.0519483
Mapre2	226	310	355	192	216	145	8.05952	8.60094	8.67179	7.82709	8.03727	7.59147	240.612	-0.722488	0.23171	-3.11807	0.00182043	0.0519939
Setd4	239	257	349	194	200	156	8.12929	8.35894	8.64949	7.83965	7.94231	7.67782	231.757	-0.647207	0.207644	-3.11691	0.00182758	0.0520799
Mknk2	6686	5840	5297	5567	3796	3366	12.7319	12.694	12.4376	12.4316	11.9606	11.8311	5061.28	-0.520485	0.16708	-3.11519	0.00183826	0.0521476
Gstz1	12340	10121	10875	9860	8735	8629	13.6122	13.4837	13.4701	13.2518	13.1548	13.1797	10038.8	-0.316103	0.101457	-3.11562	0.00183559	0.0521476
Gt(ROSA)26Sor	9	10	23	56	23	56	5.26912	5.37318	5.82338	6.49953	5.82322	6.57736	29.1829	1.66166	0.533653	3.11374	0.00184732	0.0522865
Ifi47	154	106	98	145	215	355	7.5954	7.29183	7.11602	7.4945	8.03152	8.71018	178.756	0.996097	0.320084	3.11199	0.00185832	0.0524798
Hsd17b10	5712	3974	3946	3975	3127	2528	12.5062	12.1426	12.0163	11.9498	11.684	11.4233	3845.84	-0.528128	0.170232	-3.10239	0.00191963	0.0540897
Bcl6b	26	20	26	56	43	66	5.89058	5.78323	5.91054	6.49953	6.31111	6.73651	39.2052	1.17828	0.379917	3.10143	0.00192589	0.0541447
Fmn2	346	207	220	162	179	143	8.60225	8.08572	8.06036	7.624	7.80721	7.57518	207.971	-0.691571	0.223071	-3.10022	0.00193374	0.054244
Evc	30	27	23	56	89	44	5.99639	5.99905	5.82338	6.49953	7.01266	6.35698	44.4719	1.21443	0.391891	3.09891	0.00194235	0.0543642
Clcn2	893	780	832	752	515	578	9.88039	9.84385	9.82072	9.60741	9.16576	9.36179	721.056	-0.469884	0.151671	-3.09804	0.00194807	0.054403
Cox7a2	2374	1731	2220	1454	1694	1610	11.2532	10.9598	11.1971	10.5235	10.8141	10.7841	1837.78	-0.425629	0.137918	-3.0861	0.00202797	0.056509
Keg1	854	893	753	858	1855	1539	9.81868	10.0313	9.68326	9.78878	10.9424	10.7205	1125.24	0.748778	0.24275	3.08456	0.00203851	0.0566769
Fnip2	584	773	829	422	580	462	9.29865	9.8314	9.81573	8.82831	9.3264	9.05958	609.134	-0.606916	0.196911	-3.08219	0.00205481	0.0570041
Ubr2	2051	2173	2020	1811	1617	1458	11.0458	11.2821	11.0633	10.8326	10.7485	10.6443	1849.76	-0.386118	0.125397	-3.07916	0.00207585	0.0574609
Bnip3l	1892	1665	2055	1562	1534	1354	10.9317	10.9049	11.0877	10.6242	10.6743	10.5403	1668.58	-0.358766	0.116611	-3.0766	0.00209376	0.0577024
Mx2	93	96	60	185	92	265	7.03029	7.18209	6.61516	7.78224	7.04789	8.33169	131.482	1.0979	0.35685	3.07663	0.00209355	0.0577024
Akr1c12	1022	867	1057	752	805	728	10.0675	9.99028	10.1528	9.60741	9.77487	9.67711	867.911	-0.387915	0.126122	-3.07573	0.0020999	0.0577451
Noc4l	170	138	206	288	261	238	7.71244	7.59442	7.97896	8.33172	8.27476	8.19545	214.851	0.59191	0.192562	3.07387	0.00211298	0.0579778
Hp	38495	30243	25621	71511	42942	36295	15.2504	15.0596	14.7035	16.1052	15.4474	15.2475	40317.8	0.639179	0.208029	3.07255	0.00212236	0.0581082
Mreg	389	400	546	493	882	854	8.75564	8.93662	9.24494	9.03514	9.90107	9.89729	593.02	0.726515	0.236722	3.06906	0.00214732	0.0586477
Ppfibp1	754	754	806	991	1020	1152	9.64719	9.79704	9.77691	9.98816	10.1028	10.3138	909.347	0.428259	0.139566	3.0685	0.0021514	0.0586477
Shmt1	3433	3152	3143	2952	2478	2388	11.7781	11.8116	11.6916	11.5255	11.3529	11.3423	2910.91	-0.344065	0.112226	-3.06583	0.00217067	0.0590452
Pld1	99	132	118	198	188	182	7.09721	7.54242	7.32094	7.86444	7.86669	7.86316	152.182	0.669746	0.218524	3.06487	0.00217767	0.0591075
Cdc42ep5	125	86	104	181	256	130	7.35483	7.06294	7.18073	7.75596	8.25024	7.4645	145.52	0.827486	0.270215	3.06232	0.00219626	0.0594835
Pik3c2b	44	95	32	133	158	108	6.30734	7.17063	6.06747	7.39534	7.6579	7.2547	94.8268	1.16813	0.381843	3.0592	0.0022193	0.0599784
2310005A03Rik	54	14	16	5	9	5	6.49027	5.55751	5.58856	5.02119	5.28185	5.0508	16.885	-2.13972	0.699636	-3.05833	0.00222576	0.0600239
Epha1	600	711	769	496	358	551	9.3353	9.71613	9.71218	9.04325	8.68249	9.2969	580.751	-0.593835	0.194333	-3.05575	0.00224496	0.060412
Sesn2	304	227	271	169	200	180	8.43471	8.20134	8.32289	7.67406	7.94231	7.84973	224.13	-0.564516	0.184925	-3.05267	0.00226818	0.0609065
Ints10	125	74	83	151	152	179	7.35483	6.90488	6.93962	7.54158	7.61217	7.84297	126.342	0.760834	0.249625	3.04791	0.00230436	0.061746
Tstd1	145	108	161	90	94	55	7.52504	7.31278	7.6805	6.96789	7.07089	6.56035	108.037	-0.816436	0.268514	-3.04057	0.00236134	0.062911
Rsph3b	97	73	68	38	44	44	7.07526	6.89085	6.73706	6.1619	6.33109	6.35698	60.5005	-0.936334	0.307943	-3.0406	0.00236105	0.062911
1810022K09Rik	294	241	251	197	171	184	8.39176	8.27705	8.2256	7.85828	7.75217	7.87646	222.024	-0.533122	0.175348	-3.04037	0.00236285	0.062911
BC005537	2938	2826	2953	2228	2395	2357	11.5562	11.6559	11.6027	11.1258	11.3045	11.3237	2609.63	-0.344229	0.113272	-3.03896	0.00237396	0.063073
Fes	230	225	186	167	129	128	8.08136	8.19019	7.85398	7.65994	7.42175	7.44667	177.021	-0.628059	0.206712	-3.03832	0.00237899	0.0630734
Tymp	1032	447	920	1143	1216	1642	10.0811	9.08503	9.95983	10.1867	10.3481	10.8118	1057.64	0.740817	0.243954	3.0367	0.00239181	0.063198
H2-Q10	18207	8122	20900	10643	8782	9562	14.1718	13.1674	14.4102	13.3616	13.1626	13.3272	12554.3	-0.710543	0.234004	-3.03646	0.00239375	0.063198
H1f0	1838	1792	2064	2514	2481	2338	10.8907	11.0088	11.0938	11.2971	11.3546	11.3122	2158.9	0.339416	0.111902	3.03317	0.00241999	0.0637569
Pycr2	38	18	30	62	56	69	6.18351	5.71316	6.01743	6.59499	6.54952	6.78079	45.0305	1.11006	0.36633	3.03023	0.00244367	0.064246
L3mbtl2	195	173	177	348	257	231	7.87792	7.86471	7.79394	8.57547	8.25518	8.15791	227.902	0.586137	0.193499	3.02914	0.00245248	0.0643431
Abcg8	2383	2481	2295	1846	1419	1999	11.2585	11.4705	11.2443	10.8597	10.5647	11.09	2068.19	-0.470686	0.155419	-3.02851	0.00245766	0.0643447
Zfp385b	591	617	438	420	401	316	9.3148	9.52162	8.94922	8.82203	8.83179	8.55825	463.154	-0.568473	0.187939	-3.02477	0.00248819	0.0650085
Stbd1	1081	1136	1371	1062	769	812	10.1456	10.367	10.5166	10.0843	9.71185	9.82757	1034.1	-0.472413	0.156223	-3.02396	0.00249485	0.0650474
Osbpl5	58	106	135	42	53	50	6.55681	7.29183	7.47424	6.24506	6.49825	6.47182	74.3319	-1.07443	0.355547	-3.0219	0.00251194	0.0653571
Hibch	1392	1208	1393	1085	999	1090	10.4993	10.4531	10.539	10.1141	10.0739	10.2365	1189.52	-0.353267	0.116965	-3.02028	0.00252539	0.0654362
Igfbp4	43742	38333	39505	36821	31344	32133	15.4346	15.4012	15.3275	15.1484	14.9936	15.072	36802.6	-0.303634	0.100522	-3.02056	0.00252307	0.0654362
Fam126b	799	710	691	515	492	612	9.72689	9.71419	9.56537	9.09362	9.10434	9.43955	635.159	-0.463305	0.153725	-3.01385	0.00257958	0.0667028
Brca1	116	94	80	70	34	48	7.27093	7.15907	6.90145	6.71245	6.11534	6.43466	73.3112	-0.96286	0.31969	-3.01185	0.00259657	0.0670044
Lpp	1645	1558	1505	1280	1167	1285	10.7342	10.8111	10.6477	10.3448	10.2906	10.4668	1402.74	-0.360601	0.119871	-3.00824	0.00262769	0.0676685
Parp16	1019	672	631	1405	1764	784	10.0634	9.63859	9.4413	10.4754	10.8713	9.77914	1033.7	0.743368	0.24717	3.00751	0.00263396	0.0676911
Sec23a	2639	2349	2166	1919	1873	1881	11.4035	11.3928	11.1622	10.9145	10.9561	11.0039	2130.82	-0.35922	0.119485	-3.0064	0.00264361	0.0678004
Micu2	716	634	613	548	457	492	9.57628	9.5588	9.40189	9.17712	9.00553	9.14402	574.36	-0.417103	0.138805	-3.00496	0.00265616	0.0679837
Ccl9	721	670	635	351	355	593	9.58581	9.63449	9.44991	8.58664	8.67148	9.39662	554.637	-0.656484	0.219215	-2.99471	0.00274708	0.0700255
Oaf	5760	4502	4690	4244	3069	3963	12.5182	12.3211	12.2634	12.0433	11.6573	12.0643	4348.11	-0.429643	0.143446	-2.99515	0.00274309	0.0700255
Cyp2d10	21854	19516	20729	16644	17868	16639	14.4347	14.4286	14.3983	14.0047	14.1841	14.1241	18806.3	-0.302568	0.101119	-2.9922	0.00276973	0.0704599
Adhfe1	1491	1354	1466	1250	1053	1149	10.5958	10.6134	10.6108	10.3116	10.1472	10.3102	1288.38	-0.345999	0.115701	-2.99047	0.00278548	0.0707174
Mkx	26	16	17	59	68	27	5.89058	5.63822	5.62544	6.54813	6.73682	5.95991	34.9613	1.35785	0.454857	2.98523	0.00283365	0.0717954
E030030I06Rik	38	47	25	1	20	3	6.18351	6.46278	5.88222	4.63024	5.72875	4.88615	22.5697	-2.22336	0.745002	-2.98437	0.00284161	0.0718062
Aldh1b1	932	819	516	486	528	489	9.93957	9.91134	9.1687	9.01602	9.19936	9.1358	627.543	-0.619077	0.207469	-2.98395	0.00284551	0.0718062
Epb4.1l5	799	670	922	660	606	532	9.72689	9.63449	9.96284	9.42906	9.38594	9.24942	693.934	-0.434935	0.145802	-2.98305	0.00285388	0.0718733
Spata13	524	680	676	866	953	879	9.15229	9.65483	9.53534	9.80159	10.0084	9.93725	760.635	0.490466	0.164819	2.9758	0.00292229	0.0734488
Fam131c	60	40	67	131	68	135	6.58886	6.31909	6.72242	7.37811	6.73682	7.50811	82.6613	0.983178	0.330621	2.97373	0.00294205	0.073798
Gstcd	48	51	57	88	88	108	6.38365	6.53828	6.56641	6.9444	7.00071	7.2547	73.023	0.841881	0.283195	2.9728	0.00295099	0.0738748
Sdr42e1	1745	1577	1332	1855	2281	2584	10.8174	10.8282	10.4761	10.8665	11.2353	11.4544	1890.78	0.511416	0.172073	2.97209	0.00295779	0.0738978
Agpat2	2554	1898	2423	2928	3021	2982	11.357	11.0902	11.3213	11.5139	11.6348	11.6584	2615.76	0.360254	0.121294	2.97009	0.00297716	0.0739406
Slc1a2	3192	2174	2349	2283	1579	1760	11.6743	11.2828	11.2773	11.1604	10.715	10.9098	2205.52	-0.479554	0.161443	-2.97041	0.00297398	0.0739406
Gsta2	351	286	568	216	292	229	8.62095	8.49638	9.29838	7.97094	8.41808	8.147	321.985	-0.723626	0.243573	-2.97088	0.00296946	0.0739406
Kynu	3224	2603	2548	3862	3644	3363	11.6886	11.5388	11.3928	11.9086	11.9023	11.8299	3184.49	0.35201	0.11858	2.96854	0.00299215	0.0741665
Mad2l2	180	160	234	308	329	244	7.78096	7.77023	8.13736	8.41766	8.57226	8.22687	240.427	0.594011	0.200403	2.96408	0.00303587	0.0751019
Med24	227	235	216	365	303	311	8.06501	8.2451	8.03757	8.63762	8.46568	8.53756	274.485	0.499839	0.168756	2.9619	0.00305748	0.0754879
Slc37a4	8098	6428	7433	6998	4938	3895	13.0068	12.8316	12.9234	12.7595	12.3368	12.0396	6247.19	-0.503979	0.170197	-2.96115	0.00306497	0.0755246
Zfp119a	103	93	80	62	46	50	7.14008	7.14741	6.90145	6.59499	6.37015	6.47182	72.1335	-0.83355	0.28186	-2.95732	0.00310326	0.0763184
Naa60	2057	2014	2352	1641	1848	1541	11.05	11.1743	11.2791	10.6936	10.9371	10.7223	1902.61	-0.377519	0.127796	-2.95407	0.00313612	0.0769757
Cd248	24	17	13	2	7	2	5.83382	5.67635	5.46908	4.76226	5.1705	4.78133	10.8252	-2.31351	0.784218	-2.95009	0.00317682	0.0778227
Pxmp2	2503	1994	2210	1812	1581	1875	11.3283	11.1601	11.1907	10.8334	10.7168	10.9993	1986.55	-0.368437	0.125087	-2.94544	0.00322494	0.078848
Dnmt3b	41	29	28	59	74	65	6.24695	6.05406	5.96519	6.54813	6.8215	6.72142	48.98	0.996713	0.338641	2.94328	0.00324759	0.0792476
Slc22a4	91	67	68	41	40	42	7.00725	6.80348	6.73706	6.22478	6.24919	6.31631	57.9347	-0.897599	0.305404	-2.93906	0.00329214	0.0801049
Celsr1	293	269	213	441	361	345	8.38739	8.41742	8.02024	8.88664	8.69343	8.67273	317.974	0.535009	0.182054	2.93874	0.00329547	0.0801049
Rho	3	1	1	1	25	24	4.87018	4.65259	4.63897	4.63024	5.88205	5.87397	9.22814	3.33901	1.13721	2.93615	0.00332316	0.0806219
Ldlr	1622	1641	1731	1202	547	1321	10.7143	10.8844	10.845	10.2569	9.24708	10.5056	1342.13	-0.728044	0.248253	-2.93267	0.00336058	0.0813726
Lipa	3458	3356	3572	4228	4452	4698	11.7885	11.9011	11.8741	12.0379	12.1885	12.3077	3944.47	0.342452	0.116864	2.93035	0.00338576	0.0818247
Wipi1	358	293	299	224	193	250	8.64673	8.52767	8.44886	8.01583	7.89869	8.25761	268.6	-0.530692	0.181259	-2.92781	0.00341357	0.0823383
Micalcl	8	10	9	27	31	24	5.21601	5.37318	5.28196	5.89881	6.04252	5.87397	18.0276	1.57316	0.538025	2.92396	0.00345612	0.083205
Gnpnat1	1445	1164	1218	849	896	1091	10.5518	10.4011	10.3508	9.77424	9.92287	10.2378	1107.4	-0.448627	0.153655	-2.91971	0.0035036	0.0839022
Ets2	306	294	345	529	392	421	8.44315	8.53209	8.63444	9.12964	8.8018	8.93552	378.152	0.477249	0.163453	2.91978	0.00350273	0.0839022
Fam102b	28	27	45	61	66	79	5.94468	5.99905	6.35098	6.57955	6.70737	6.91874	50.7197	1.02541	0.351221	2.91957	0.0035051	0.0839022
Zfp949	205	188	201	184	461	449	7.93907	7.96647	7.94873	7.77571	9.01717	9.02139	281.479	0.873021	0.299421	2.9157	0.00354897	0.0847907
Pdgfc	26	54	45	71	117	81	5.89058	6.59219	6.35098	6.72644	7.31111	6.94473	65.6026	1.07021	0.36732	2.91357	0.0035732	0.0850931
Cyp2f2	22833	25863	29209	15017	18245	22136	14.4978	14.8342	14.8923	13.8567	14.2142	14.5351	22238	-0.511711	0.175641	-2.9134	0.00357517	0.0850931
Ly6e	1911	1617	1947	2096	2618	2828	10.9458	10.8636	11.0112	11.0393	11.431	11.5829	2160.88	0.447278	0.153563	2.91267	0.00358354	0.0851311
Cpb2	4557	3914	4918	3429	3223	3829	12.1827	12.1209	12.3313	11.7389	11.7271	12.0152	3963	-0.372172	0.127811	-2.9119	0.00359235	0.0851794
Aldh8a1	5036	4222	4279	3561	3718	3672	12.3258	12.2292	12.1322	11.7928	11.931	11.9554	4065.61	-0.327115	0.112478	-2.90826	0.00363444	0.0854771
Mettl7b	12795	11863	12647	10598	10508	10248	13.6642	13.712	13.6872	13.3555	13.4204	13.4268	11400.9	-0.275209	0.0946177	-2.90865	0.00362998	0.0854771
Birc5	75	50	49	40	17	21	6.80744	6.51981	6.42682	6.20417	5.6253	5.78105	41.6562	-1.18744	0.40806	-2.90997	0.00361467	0.0854771
Cyp4f15	5330	3865	3816	3481	3058	3406	12.407	12.1029	11.9685	11.7604	11.6522	11.848	3805.1	-0.407171	0.140024	-2.90787	0.003639	0.0854771
Ctcfl	362	258	252	257	143	150	8.66125	8.3639	8.23062	8.18739	7.54069	7.63137	235.048	-0.695141	0.239083	-2.90754	0.00364287	0.0854771
Gcdh	9236	7855	8608	7725	6686	6967	13.1957	13.1194	13.1342	12.9013	12.7711	12.8725	7806.4	-0.289713	0.0996505	-2.90729	0.00364572	0.0854771
Slc34a2	5	2	3	12	17	20	5.03044	4.79365	4.87787	5.39741	5.6253	5.74828	9.77106	2.28742	0.788518	2.90092	0.00372074	0.0870737
Lmo4	402	256	341	241	193	248	8.79897	8.35395	8.61922	8.10678	7.89869	8.24744	278.226	-0.565825	0.195206	-2.8986	0.00374832	0.0875561
Rad51b	253	227	414	709	699	273	8.20081	8.20134	8.87435	9.52679	9.58081	8.36968	422.907	0.878399	0.303113	2.89792	0.00375641	0.0875821
Slc38a3	34625	29317	26709	24369	18304	25234	15.0977	15.0148	14.7634	14.5537	14.2188	14.7238	26335.3	-0.440003	0.152195	-2.89105	0.00383956	0.089355
Slc11a2	328	386	416	605	561	457	8.53283	8.88928	8.88074	9.31084	9.28127	9.04501	455.903	0.489139	0.16923	2.89038	0.00384777	0.0893807
Id4	10	7	4	16	20	43	5.31906	5.20524	4.96445	5.55653	5.72875	6.33681	16.6856	1.90665	0.660062	2.88859	0.00386977	0.0895606
Adh4	1042	998	1112	1336	1333	1423	10.0945	10.186	10.2235	10.4048	10.4769	10.6101	1201.64	0.353479	0.122347	2.88916	0.00386272	0.0895606
Gin1	348	372	245	252	217	161	8.60976	8.84033	8.19507	8.16269	8.043	7.71539	265.434	-0.653865	0.22663	-2.88516	0.0039121	0.0903739
Coa6	484	326	315	287	248	245	9.04572	8.66664	8.51617	8.32728	8.21011	8.23204	315.402	-0.549061	0.19044	-2.88311	0.00393764	0.0907969
Sult1d1	3365	2492	1695	1187	1874	1718	11.7496	11.4768	10.8153	10.2394	10.9568	10.8757	2052.32	-0.673817	0.233851	-2.8814	0.00395918	0.0909598
1810064F22Rik	33	16	27	31	81	76	6.06998	5.63822	5.93819	6.0013	6.91404	6.8788	43.8581	1.31023	0.454636	2.88193	0.00395251	0.0909598
Fbp1	22824	20482	20122	19113	16155	17025	14.4973	14.4981	14.3555	14.2038	14.0391	14.1571	19203.8	-0.305122	0.106005	-2.87837	0.00399736	0.0916694
Tcf7l1	132	103	107	192	159	176	7.41678	7.2598	7.21198	7.82709	7.66537	7.82248	143.676	0.600814	0.208881	2.87635	0.004023	0.0920894
Fh1	6141	4571	4496	4553	3437	3619	12.61	12.3429	12.2029	12.1438	11.8188	11.9346	4440.15	-0.414306	0.144085	-2.87543	0.00403479	0.0921913
Adam2	61	19	23	12	11	10	6.6046	5.74875	5.82338	5.39741	5.38021	5.34701	22.3322	-1.64566	0.572646	-2.87377	0.00405599	0.0925074
Arap3	165	132	149	244	201	214	7.67689	7.54242	7.58903	8.12225	7.94844	8.0624	182.656	0.539566	0.187802	2.87305	0.00406525	0.0925508
1700018L02Rik	39	9	21	33	289	133	6.20502	5.32076	5.76131	6.0494	8.40482	7.49082	87.1326	2.74638	0.956666	2.87078	0.00409456	0.0930495
Pex11a	1449	1289	1133	1195	891	691	10.5556	10.5442	10.2496	10.2487	9.91512	9.60551	1101.56	-0.514517	0.179487	-2.86659	0.00414922	0.0941214
Ccdc152	255	234	281	158	174	200	8.21074	8.2397	8.36916	7.59458	7.77306	7.97864	216.584	-0.552588	0.192913	-2.86445	0.00417741	0.09459
Atp6v0a2	936	846	889	760	692	696	9.9455	9.95627	9.91234	9.62193	9.56702	9.61539	799.877	-0.339671	0.118697	-2.86167	0.0042142	0.0952515
Adamts1	167	105	133	185	218	231	7.69122	7.28124	7.45705	7.78224	8.04871	8.15791	171.979	0.634835	0.221969	2.86001	0.00423621	0.0955772
Gpt	8791	6432	6073	6707	4234	4298	13.1248	12.8325	12.6335	12.6986	12.1167	12.1804	6041.6	-0.512405	0.179244	-2.85869	0.00425389	0.0958039
Rhoc	147	104	163	300	181	196	7.54098	7.27056	7.69519	8.3839	7.82065	7.95377	179.469	0.683706	0.239808	2.85105	0.00435746	0.097961
Cox18	146	183	187	276	256	242	7.53303	7.93335	7.86049	8.27756	8.25024	8.21647	213.924	0.553185	0.194223	2.84819	0.00439681	0.0986691
Sntg2	140	174	119	99	75	92	7.48438	7.87173	7.33044	7.06891	6.83511	7.0795	116.739	-0.738582	0.259577	-2.84533	0.0044365	0.0991122
1810013L24Rik	842	877	896	725	590	704	9.79914	10.0062	9.9232	9.55732	9.34959	9.63107	770.527	-0.401076	0.140943	-2.84566	0.00443201	0.0991122
Tpte	64	46	27	23	19	15	6.65072	6.44321	5.93819	5.78633	5.69537	5.56754	32.2085	-1.2929	0.454437	-2.84507	0.00444021	0.0991122
Mapk15	267	219	299	450	472	282	8.26891	8.15621	8.44886	8.91346	9.04871	8.41126	328.053	0.590498	0.207686	2.84322	0.004466	0.0993348
Thbs1	8	11	10	41	36	15	5.21601	5.42272	5.33252	6.22478	6.16158	5.56754	19.8593	1.62176	0.570287	2.84377	0.0044583	0.0993348
Fbxo6	312	250	296	508	364	359	8.46817	8.32369	8.43588	9.07527	8.70428	8.72489	344.647	0.493311	0.173601	2.84163	0.0044883	0.0996545
Nans	168	135	168	91	100	115	7.69832	7.56866	7.73125	6.97949	7.13767	7.32492	129.099	-0.639107	0.225289	-2.83683	0.00455636	0.100987
Ntn3	69	70	55	29	25	43	6.72423	6.84786	6.53288	5.95117	5.88205	6.33681	48.6242	-1.02292	0.360735	-2.83567	0.00457297	0.101177
Phyh	42832	38721	37563	29816	33906	32290	15.4043	15.4157	15.2548	14.8443	15.1069	15.079	35759.9	-0.333254	0.117603	-2.83373	0.00460084	0.101615
Them4	554	404	425	374	294	342	9.22733	8.94987	8.90915	8.66947	8.42685	8.6613	396.471	-0.474709	0.167664	-2.8313	0.00463587	0.102209
Rufy4	22	51	23	11	11	11	5.77405	6.53828	5.82338	5.35304	5.38021	5.39544	21.848	-1.59118	0.56218	-2.83038	0.00464929	0.102325
Gcat	1050	912	1208	803	798	853	10.1051	10.0606	10.3392	9.69753	9.76283	9.89567	933.449	-0.389119	0.137632	-2.82724	0.00469513	0.103067
H2-T10	255	399	269	483	434	550	8.21074	8.93329	8.31345	9.00775	8.93669	9.29444	398.117	0.631145	0.22326	2.82695	0.00469941	0.103067
Fam46c	167	153	123	87	80	109	7.69122	7.71662	7.36779	6.9325	6.9012	7.26495	119.799	-0.705272	0.249619	-2.82539	0.00472225	0.103388
Etnk2	7218	5384	4552	5408	2885	3353	12.8417	12.5774	12.2206	12.3901	11.5692	11.8256	4763.95	-0.591104	0.209359	-2.8234	0.00475177	0.103554
Rab32	325	294	373	426	507	451	8.52092	8.53209	8.73667	8.84079	9.1447	9.02733	393.815	0.459811	0.162858	2.82338	0.004752	0.103554
Fmnl2	133	136	102	197	219	169	7.42541	7.5773	7.15949	7.85828	8.0544	7.77351	158.459	0.626977	0.22208	2.82321	0.00475457	0.103554
Gbp10	75	22	51	84	176	404	6.80744	5.84914	6.46314	6.89616	7.78682	8.88077	135.726	2.19655	0.778595	2.82117	0.00478495	0.104035
Rian	19	10	6	44	20	42	5.67785	5.37318	5.10835	6.28466	5.72875	6.31631	23.2122	1.57993	0.560641	2.81808	0.00483113	0.104838
D16Ertd472e	297	233	272	195	178	203	8.40478	8.23428	8.32758	7.84589	7.80045	7.997	228.616	-0.497458	0.176554	-2.81759	0.00483854	0.104838
Abhd17c	1051	949	1043	1226	1350	1384	10.1064	10.1159	10.1342	10.2845	10.4946	10.5711	1161.86	0.359349	0.127597	2.81627	0.00485843	0.105088
Snx24	147	132	165	238	217	198	7.54098	7.54242	7.70972	8.09115	8.043	7.96626	181.388	0.531144	0.188706	2.81466	0.00488281	0.105434
Prg4	292	374	358	512	465	483	8.38301	8.84743	8.68281	9.08579	9.02872	9.11921	412.407	0.479437	0.170479	2.8123	0.00491892	0.106031
Dnajb1	756	792	759	464	611	610	9.65083	9.86496	9.69417	8.95422	9.39712	9.43509	665.527	-0.475456	0.16919	-2.8102	0.0049511	0.106542
Gtse1	33	17	29	6	10	10	6.06998	5.67635	5.9916	5.0876	5.33241	5.34701	17.3827	-1.60878	0.572704	-2.80909	0.00496814	0.106726
Irf7	282	345	296	484	350	646	8.33846	8.74095	8.43588	9.01051	8.65292	9.51333	399.834	0.654339	0.233151	2.80651	0.0050082	0.107403
Sumo3	832	717	863	1006	1114	1016	9.78266	9.72769	9.87127	10.009	10.2257	10.1385	919.232	0.357762	0.12766	2.80246	0.00507139	0.108204
Grb14	1050	828	870	1378	1240	1033	10.1051	9.92647	9.88244	10.4481	10.3755	10.1616	1057.25	0.384101	0.137008	2.8035	0.00505508	0.108204
Tcea3	635	612	768	518	561	445	9.41234	9.5105	9.71039	9.10142	9.28127	9.00943	587.456	-0.428313	0.152805	-2.803	0.00506292	0.108204
Il6ra	1982	2077	1464	1622	1224	1201	10.9974	11.218	10.6089	10.6772	10.3573	10.3721	1591.47	-0.485671	0.173769	-2.79492	0.00519123	0.110573
Slc10a1	9688	8860	10387	8279	7709	8118	13.2643	13.2924	13.4041	13.0008	12.9754	13.092	8804	-0.286738	0.102838	-2.78825	0.00529933	0.112685
BC004004	813	640	627	1010	864	890	9.75082	9.57169	9.43263	10.0145	9.87254	9.95448	801.283	0.38644	0.138747	2.78521	0.00534925	0.113363
Baiap2l1	1553	1023	1024	1010	873	742	10.6531	10.2205	10.1086	10.0145	9.88688	9.7033	1029.34	-0.477974	0.171582	-2.78569	0.00534142	0.113363
Rhbdd2	1384	1087	910	1067	661	463	10.4912	10.3053	9.94468	10.0908	9.50434	9.06248	921.186	-0.664487	0.238711	-2.78365	0.00537513	0.113719
Klhl24	1460	1337	1391	1159	1052	1178	10.5663	10.5956	10.537	10.206	10.1458	10.345	1258.58	-0.329283	0.118335	-2.78264	0.00539193	0.113883
Mtmr1	872	801	897	679	740	615	9.84749	9.88058	9.92475	9.46775	9.659	9.44622	764.32	-0.362047	0.130205	-2.7806	0.00542592	0.114409
Trove2	50	42	60	111	81	79	6.42018	6.36181	6.61516	7.19304	6.91404	6.91874	69.7164	0.807308	0.290616	2.77792	0.00547079	0.115162
Rasgrp2	252	200	232	176	166	148	8.19582	8.04294	8.12661	7.72241	7.71665	7.61555	194.582	-0.504408	0.181832	-2.77404	0.00553657	0.11603
Gm826	119	60	79	51	54	27	7.29946	6.69385	6.88848	6.4143	6.51557	5.95991	64.2853	-0.985018	0.355109	-2.77385	0.00553973	0.11603
Tnrc18	1058	998	1071	1489	1199	1353	10.1157	10.186	10.1711	10.5569	10.3284	10.5392	1187.29	0.343278	0.123738	2.77424	0.00553315	0.11603
Ccnd2	74	68	68	97	129	125	6.79392	6.81843	6.73706	7.04709	7.42175	7.4195	93.141	0.72142	0.260229	2.77225	0.00556701	0.116407
Sftpa1	59	63	134	37	45	44	6.57293	6.74193	7.46567	6.14021	6.35077	6.35698	63.4944	-1.03985	0.375352	-2.77034	0.00559985	0.116899
Akr1c13	985	996	1200	878	878	717	10.0163	10.1832	10.3299	9.82058	9.89478	9.65619	938.585	-0.391123	0.141393	-2.7662	0.00567136	0.118196
Yod1	244	299	257	212	163	185	8.15525	8.55396	8.25548	7.94795	7.6949	7.88307	226.608	-0.548967	0.198539	-2.76504	0.00569167	0.118227
Fam195a	1024	832	968	827	749	501	10.0702	9.93315	10.0304	9.73806	9.67561	9.16842	811.029	-0.472135	0.170747	-2.76511	0.00569041	0.118227
Rnaseh2b	124	113	132	78	87	74	7.34575	7.36382	7.44837	6.82046	6.98866	6.85151	101.02	-0.650147	0.235405	-2.76183	0.0057479	0.118806
Idua	721	615	706	553	494	558	9.58581	9.51718	9.59479	9.18936	9.10979	9.31401	605.237	-0.369336	0.133729	-2.76183	0.00574779	0.118806
Kcnn1	149	107	128	88	67	88	7.55674	7.30234	7.41313	6.9444	6.72218	7.032	103.926	-0.679482	0.245955	-2.76262	0.00573387	0.118806
Rad1	41	35	42	84	72	61	6.24695	6.20556	6.29101	6.89616	6.79386	6.6593	55.2623	0.851841	0.308601	2.76034	0.0057742	0.118958
Gpd1l	952	955	1128	768	888	656	9.969	10.1247	10.2435	9.63629	9.91045	9.53433	888.117	-0.419124	0.151834	-2.7604	0.00577303	0.118958
Colgalt2	59	27	38	4	14	23	6.57293	5.99905	6.20635	4.9473	5.51039	5.84384	27.3724	-1.58427	0.574304	-2.7586	0.00580502	0.119397
Rnaset2b	114	95	41	35	29	51	7.25159	7.17063	6.27037	6.09565	5.99142	6.49001	60.9546	-1.1416	0.414295	-2.75552	0.00585983	0.120164
Leprotl1	286	221	261	329	363	384	8.35645	8.16763	8.27507	8.50267	8.70067	8.81357	305.566	0.469472	0.17038	2.75543	0.00586144	0.120164
Pecr	2902	2459	2898	2427	2287	2182	11.5387	11.4579	11.576	11.2471	11.239	11.2142	2512.58	-0.283403	0.102964	-2.75245	0.0059151	0.120516
Ciart	805	600	273	181	21	14	9.7372	9.48345	8.33226	7.75596	5.76114	5.52728	314.999	-3.03235	1.10171	-2.75241	0.00591587	0.120516
Ugt2b1	12131	10346	9769	7952	8913	8809	13.5876	13.5153	13.3159	12.9429	13.1838	13.2094	9624.85	-0.34945	0.126895	-2.75385	0.00588996	0.120516
Lsm4	359	316	352	289	259	223	8.65037	8.62593	8.66069	8.33614	8.26501	8.11376	298.115	-0.440483	0.160039	-2.75235	0.00591697	0.120516
Gimap9	111	91	83	196	140	127	7.22205	7.1238	6.93962	7.8521	7.51604	7.43767	123.334	0.669374	0.243377	2.75036	0.00595299	0.121054
Fam160a1	81	114	124	183	159	172	6.88583	7.3738	7.37698	7.76916	7.66537	7.79471	138.199	0.656218	0.239365	2.7415	0.00611601	0.124168
Myc	198	227	120	281	1531	534	7.89654	8.20134	7.33987	8.30038	10.6715	9.25449	481.256	2.08235	0.760316	2.73879	0.00616652	0.124991
Gda	528	525	564	444	388	427	9.16252	9.30186	9.28881	8.89564	8.78827	8.95436	477.915	-0.387376	0.141741	-2.73298	0.00627638	0.126961
Gm16551	81	97	47	86	258	139	6.88583	7.19346	6.38946	6.92049	8.2601	7.54204	118.06	1.07576	0.393679	2.73259	0.00628389	0.126961
Igsf11	538	508	552	790	678	630	9.18779	9.2573	9.25971	9.67509	9.53905	9.47908	611.615	0.364365	0.133407	2.73122	0.00630998	0.127079
Cux1	477	520	530	404	381	391	9.02623	9.28889	9.20478	8.77078	8.76428	8.83745	449.701	-0.405047	0.14829	-2.73145	0.00630556	0.127079
Cited2	275	262	449	379	686	545	8.30642	8.38359	8.98228	8.68686	9.5551	9.28207	430.968	0.694877	0.254835	2.72677	0.00639576	0.128601
Ldha	15155	12971	12710	22297	15090	17097	13.9078	13.8405	13.6943	14.4257	13.9409	14.1632	15753.6	0.386558	0.141854	2.72504	0.00642939	0.129071
Ifi204	28	33	19	49	67	53	5.94468	6.1571	5.69552	6.37858	6.72218	6.52565	41.3604	1.04939	0.385171	2.72447	0.00644053	0.129088
P4hb	25036	24271	22344	20476	18446	20105	14.6305	14.7426	14.5064	14.303	14.23	14.3965	21720.4	-0.306537	0.112535	-2.72391	0.00645136	0.129099
Gstt3	630	492	476	292	463	350	9.40159	9.21407	9.06033	8.34932	9.02296	8.69158	449.25	-0.548806	0.201714	-2.72072	0.00651405	0.130146
Pde7b	90	62	104	148	109	179	6.99558	6.7261	7.18073	7.51824	7.23217	7.84297	114.455	0.754806	0.277697	2.7181	0.0065659	0.130974
Tdo2	40755	29163	27539	30468	22320	18975	15.3326	15.0072	14.8075	14.8755	14.5045	14.3132	27976	-0.470164	0.173065	-2.71669	0.00659387	0.131324
Pcsk4	802	619	591	646	344	386	9.73205	9.52604	9.35222	9.39988	8.63033	8.82043	560.312	-0.580829	0.214052	-2.71349	0.0066578	0.132256
Mpv17l	466	309	319	234	223	293	8.99507	8.59673	8.53251	8.07003	8.07691	8.46048	305.883	-0.557822	0.205628	-2.71277	0.00667225	0.132256
Scnn1a	737	626	620	581	412	508	9.6159	9.54142	9.41734	9.25604	8.86762	9.18711	577.882	-0.427909	0.157719	-2.71311	0.00666549	0.132256
Cyp2c38	486	578	538	730	1233	597	9.05124	9.43252	9.225	9.56673	10.3676	9.40576	690.529	0.645059	0.237979	2.71057	0.0067168	0.132929
Foxq1	362	638	364	583	2012	1981	8.66125	9.56741	8.7046	9.26069	11.0574	11.0772	995.614	1.72091	0.635959	2.70601	0.00680964	0.134377
Pde9a	233	184	217	264	317	326	8.09752	7.94004	8.0433	8.22128	8.52405	8.59877	255.51	0.500238	0.184903	2.70541	0.00682205	0.134377
St3gal5	10675	8144	7195	8374	5554	3894	13.4038	13.1713	12.8767	13.0171	12.5051	12.0392	7244.54	-0.58191	0.215072	-2.70565	0.00681712	0.134377
Zmiz1	612	736	658	834	967	968	9.36218	9.76372	9.49846	9.74967	10.0286	10.0711	794.26	0.437148	0.161642	2.70442	0.00684243	0.134568
Ppm1f	317	360	327	582	425	422	8.48869	8.79701	8.56465	9.25837	8.90883	8.93868	402.727	0.473255	0.175093	2.70287	0.0068743	0.134983
Slc12a7	2200	1883	2222	1725	1481	1825	11.1452	11.079	11.1984	10.764	10.6248	10.9611	1881.51	-0.346405	0.128217	-2.7017	0.00689854	0.135248
Adck5	632	427	709	875	1018	675	9.4059	9.02374	9.6006	9.81586	10.1001	9.5734	715.334	0.520766	0.192942	2.69908	0.00695325	0.136108
Syde2	248	312	247	221	191	126	8.17568	8.60932	8.20532	7.99916	7.88598	7.42862	223.901	-0.627039	0.232363	-2.69853	0.00696459	0.136118
Cs	1260	1128	1432	1825	1704	1432	10.3596	10.3571	10.5778	10.8435	10.8224	10.619	1452.1	0.350951	0.130088	2.6978	0.00697986	0.136205
Tex2	2140	2179	2298	2827	2785	2664	11.106	11.286	11.2461	11.4639	11.519	11.4978	2470.08	0.295702	0.109684	2.69594	0.00701909	0.136758
Unc119b	497	518	630	824	720	672	9.08123	9.28368	9.43914	9.73305	9.62139	9.5673	639.154	0.400925	0.148864	2.69323	0.00707633	0.13766
Ier5	41	39	56	111	74	67	6.24695	6.29719	6.54975	7.19304	6.8215	6.75143	63.8736	0.858171	0.318747	2.69233	0.00709547	0.137819
Cldn2	725	712	590	916	899	882	9.59339	9.71806	9.34992	9.87914	9.9275	9.94197	783.726	0.384188	0.142761	2.69113	0.00712104	0.138102
Slc2a8	428	322	483	323	293	294	8.88188	8.6505	9.07989	8.47889	8.42247	8.46487	354.832	-0.457548	0.170211	-2.68813	0.00718535	0.138707
Lrig1	336	431	410	562	523	563	8.56409	9.03621	8.86149	9.21113	9.18653	9.3261	469.316	0.454176	0.168914	2.68881	0.00717078	0.138707
Trim43a	34	10	19	9	5	1	6.09354	5.37318	5.69552	5.257	5.04016	4.64382	12.7503	-2.0903	0.777601	-2.68813	0.00718526	0.138707
Kng2	4272	3799	4462	5212	5504	4828	12.0904	12.0783	12.192	12.3372	12.4922	12.3468	4651.03	0.287391	0.106939	2.68742	0.00720064	0.138789
Azgp1	25246	20767	23603	20536	19870	18804	14.6425	14.518	14.5853	14.3072	14.337	14.3002	21356.7	-0.255894	0.0952632	-2.68617	0.00722755	0.139094
Uroc1	8794	7268	8165	6262	5508	7267	13.1252	13.0079	13.0583	12.6002	12.4932	12.933	7184.28	-0.366123	0.136397	-2.68425	0.00726931	0.139684
Map2k3	1127	921	839	920	576	606	10.2037	10.0742	9.83229	9.88516	9.31701	9.42613	826.068	-0.489573	0.182462	-2.68315	0.00729329	0.139798
Ivd	3439	2816	2984	2442	2410	2654	11.7806	11.6509	11.6176	11.2559	11.3134	11.4925	2779.75	-0.31934	0.119025	-2.68295	0.00729751	0.139798
2210408F21Rik	237	212	225	191	155	138	8.11878	8.11552	8.08834	7.82077	7.63522	7.53364	192.007	-0.506476	0.188901	-2.68117	0.00733642	0.14033
H2-D1	2268	2273	2161	2552	3105	3303	11.1884	11.346	11.1589	11.3184	11.6739	11.8042	2603.97	0.397514	0.148312	2.68025	0.00735663	0.140503
Lyplal1	338	387	392	260	242	307	8.57181	8.89272	8.80212	8.20201	8.17926	8.52078	321.027	-0.491477	0.183461	-2.67891	0.00738613	0.140848
Irak4	127	83	118	242	166	131	7.37281	7.0251	7.32094	8.11196	7.71665	7.47333	142.422	0.689376	0.257382	2.67842	0.00739714	0.140848
Tgtp1	34	44	24	39	44	209	6.09354	6.40315	5.85318	6.18322	6.33109	8.03304	66.3921	1.51157	0.564622	2.67714	0.00742539	0.141172
Mgat4b	454	406	545	660	655	569	8.96028	8.95644	9.24246	9.42906	9.49189	9.34048	544.152	0.399403	0.149248	2.67611	0.00744814	0.141257
Fads3	588	348	215	192	151	293	9.3079	8.75234	8.03182	7.82709	7.60441	8.46048	296.72	-0.863672	0.322756	-2.67593	0.00745231	0.141257
Gbp4	42	25	42	42	51	187	6.2674	5.94138	6.29101	6.24506	6.46292	7.89619	65.096	1.37571	0.514856	2.67202	0.00753964	0.142697
Acot1	3335	3113	3055	5214	5290	3046	11.7368	11.7938	11.6511	12.3378	12.4354	11.6887	3807.79	0.478324	0.179094	2.6708	0.00756697	0.142948
1700001L05Rik	284	200	219	144	92	195	8.34748	8.04294	8.05469	7.4865	7.04789	7.94749	188.293	-0.719124	0.269293	-2.67042	0.00757568	0.142948
Cfap126	1	2	5	15	6	24	4.63448	4.79365	5.04024	5.51913	5.10826	5.87397	8.7915	2.47562	0.929172	2.66433	0.00771425	0.145345
Mdh1	9774	7605	8067	7060	6977	6962	13.277	13.073	13.0409	12.7722	12.8322	12.8715	7701.69	-0.297243	0.111627	-2.66282	0.00774882	0.145349
Dhrs7	335	350	502	268	310	260	8.56022	8.75988	9.13169	8.24029	8.49516	8.30742	336.492	-0.525785	0.19742	-2.66329	0.00773815	0.145349
Cldn3	1151	1028	1122	1652	1253	1355	10.2331	10.2273	10.236	10.7031	10.3901	10.5413	1250.77	0.340442	0.127851	2.66281	0.00774915	0.145349
Sema4c	59	50	56	128	86	75	6.57293	6.51981	6.54975	7.35187	6.97651	6.86522	74.7419	0.776806	0.29181	2.66202	0.00776727	0.145471
Ubl5	828	610	839	511	616	588	9.77602	9.50603	9.83229	9.08316	9.40821	9.3851	662.034	-0.423312	0.159195	-2.65908	0.00783552	0.146531
Slc38a4	30166	24828	25230	23519	20666	22415	14.899	14.7753	14.6814	14.5025	14.3936	14.5531	24353.7	-0.291347	0.109643	-2.65724	0.00787832	0.147113
Ppargc1a	596	517	593	427	508	339	9.32622	9.28106	9.3568	8.84389	9.14735	8.64978	494.29	-0.446013	0.167888	-2.65661	0.00789309	0.14717
Gba2	253	240	204	174	117	180	8.20081	8.27177	7.96695	7.70876	7.31111	7.84973	194.331	-0.592184	0.223081	-2.65457	0.00794085	0.147622
Fam47e	109	130	92	77	32	72	7.20201	7.52465	7.04815	6.80742	6.06729	6.82366	85.4776	-0.907258	0.341756	-2.6547	0.00793794	0.147622
Clybl	716	548	705	546	490	511	9.57628	9.36002	9.59285	9.1722	9.09887	9.19505	582.487	-0.368186	0.138799	-2.65266	0.00798602	0.147806
Acss2	1030	1031	1014	797	776	875	10.0784	10.2314	10.0949	9.68721	9.72432	9.93093	918.86	-0.353694	0.133326	-2.65285	0.00798161	0.147806
Ttc36	9395	6744	8110	6953	6555	6333	13.2202	12.9005	13.0486	12.7503	12.7427	12.7357	7299.85	-0.308457	0.116243	-2.65355	0.00796495	0.147806
Pnrc1	1114	989	1077	1211	1757	1372	10.1875	10.1734	10.1789	10.2673	10.8657	10.5588	1247.75	0.429272	0.162036	2.64924	0.00806737	0.149092
Rdh11	141	102	136	202	166	195	7.49261	7.24896	7.48275	7.88881	7.71665	7.94749	155.675	0.551426	0.208224	2.64824	0.00809129	0.149315
Hdac5	660	634	805	962	918	862	9.46496	9.5588	9.7752	9.94698	9.95648	9.9102	801.657	0.36041	0.136161	2.64694	0.0081224	0.149669
Stab2	784	993	890	1297	1272	1066	9.70081	10.179	9.9139	10.3633	10.4112	10.2054	1045.83	0.411191	0.155497	2.64436	0.00818449	0.150592
Cables1	77	106	126	161	235	134	6.83408	7.29183	7.39517	7.61671	8.1424	7.49949	139.112	0.747602	0.282841	2.64319	0.00821293	0.150895
Wnt5b	209	140	188	152	89	109	7.96281	7.61134	7.86698	7.54927	7.01266	7.26495	146.549	-0.640892	0.242919	-2.63829	0.00833246	0.152867
Dst	2335	2126	2051	2020	1567	1697	11.2297	11.2511	11.0849	10.987	10.7043	10.8583	1957.15	-0.329921	0.125359	-2.63181	0.00849317	0.153983
Wnt5a	15	18	45	39	72	75	5.53427	5.71316	6.35098	6.18322	6.79386	6.86522	43.8916	1.2451	0.473049	2.63208	0.00848641	0.153983
Cgn	483	500	470	708	576	649	9.04295	9.23585	9.04335	9.52486	9.31701	9.51966	561.395	0.382508	0.145335	2.6319	0.00849077	0.153983
Shb	2016	1358	1190	1394	916	913	11.0215	10.6175	10.3182	10.4643	9.95346	9.98987	1287.11	-0.529021	0.201014	-2.63176	0.00849428	0.153983
Srm	427	420	452	399	308	272	8.87878	9.00165	8.99116	8.75439	8.4868	8.36499	377.777	-0.440137	0.167264	-2.63139	0.00850357	0.153983
Crcp	716	516	673	543	468	469	9.57628	9.27844	9.52926	9.16478	9.03732	9.07973	560.204	-0.384535	0.145918	-2.63528	0.00840686	0.153983
Fabp1	17977	18336	19448	29486	19934	24386	14.1535	14.3387	14.3065	14.8282	14.3417	14.6745	21448.9	0.373194	0.14164	2.63481	0.00841847	0.153983
Blm	163	110	84	103	29	43	7.66242	7.33342	6.95211	7.11153	5.99142	6.33681	87.8301	-1.0678	0.405405	-2.63391	0.00844091	0.153983
Ptpn23	534	454	442	737	685	523	9.17774	9.10588	8.96133	9.5798	9.55311	9.22637	557.794	0.415161	0.157712	2.6324	0.00847838	0.153983
Hnmt	288	283	395	234	227	237	8.36536	8.48276	8.81218	8.07003	8.09908	8.19015	276.391	-0.491497	0.1872	-2.62551	0.0086519	0.156444
Ripk4	182	175	123	132	97	51	7.79428	7.87871	7.36779	7.38676	7.10468	6.49001	126.099	-0.820609	0.31275	-2.62385	0.00869417	0.156982
Ubxn2a	395	360	420	513	517	509	8.7758	8.79701	8.89344	9.0884	9.17098	9.18976	449.751	0.36632	0.139697	2.62225	0.00873504	0.157494
Spidr	44	27	38	66	69	64	6.30734	5.99905	6.20635	6.65501	6.75131	6.70616	50.842	0.851779	0.324936	2.62137	0.00875767	0.157676
Lzts2	146	126	175	353	181	196	7.53303	7.48843	7.78025	8.59403	7.82065	7.95377	193.538	0.673788	0.257157	2.62014	0.00878939	0.15802
Srcin1	2	5	5	21	16	12	4.76821	5.06989	5.04024	5.72554	5.58842	5.44144	10.037	1.98693	0.759372	2.61654	0.00888252	0.159267
Dct	29	22	37	12	7	15	5.97082	5.84914	6.18426	5.39741	5.1705	5.56754	20.2522	-1.38784	0.530423	-2.61648	0.00888409	0.159267
Pitpnc1	638	784	558	408	544	464	9.41876	9.85092	9.27433	8.78377	9.23965	9.06537	567.386	-0.514645	0.196788	-2.61522	0.00891701	0.159419
Zbed5	227	157	174	170	97	85	8.06501	7.7475	7.77335	7.68107	7.10468	6.99528	150.215	-0.695532	0.265959	-2.61518	0.00891791	0.159419
Igfbp1	5971	4919	4054	6442	7292	6239	12.5697	12.448	12.0549	12.6408	12.8956	12.7142	5786.49	0.395385	0.151433	2.61095	0.00902899	0.161175
Fam20b	683	498	615	352	368	537	9.51172	9.23044	9.40632	8.59034	8.71863	9.26207	507.245	-0.524795	0.201071	-2.61	0.0090543	0.161264
Rab36	190	130	166	239	194	315	7.84633	7.52465	7.71693	8.09638	7.905	8.55414	204.401	0.609733	0.23383	2.60759	0.00911833	0.161264
Ankrd9	35	32	29	16	15	11	6.11666	6.13214	5.9916	5.55653	5.55016	5.39544	22.9565	-1.22189	0.468491	-2.60814	0.00910365	0.161264
Hsbp1l1	135	108	123	65	91	79	7.44251	7.31278	7.36779	6.64026	7.03625	6.91874	99.8799	-0.656735	0.251719	-2.609	0.00908069	0.161264
Pm20d2	83	64	85	133	100	140	6.91099	6.75758	6.96449	7.39534	7.13767	7.5504	100.06	0.665563	0.255191	2.6081	0.0091047	0.161264
Npr2	1046	1107	926	671	831	828	10.0998	10.3308	9.96885	9.45159	9.81873	9.85453	901.869	-0.426922	0.163796	-2.60642	0.00914944	0.161264
Fgl2	27	24	29	45	51	62	5.91795	5.91144	5.9916	6.304	6.46292	6.6751	39.4896	0.964393	0.369961	2.60675	0.00914071	0.161264
Ddx51	171	144	166	263	227	197	7.71944	7.64457	7.71693	8.21649	8.09908	7.96003	192.942	0.487672	0.187047	2.60723	0.00912793	0.161264
Klf13	1437	1650	1388	1418	1044	646	10.544	10.8921	10.534	10.4883	10.1352	9.51333	1258.82	-0.571724	0.219286	-2.6072	0.00912854	0.161264
Klf16	136	106	132	89	82	79	7.45098	7.29183	7.44837	6.95619	6.92677	6.91874	103.435	-0.602977	0.231424	-2.60551	0.00917388	0.161468
Dnajb9	1782	1697	1499	1233	1533	897	10.847	10.9318	10.6421	10.2925	10.6734	9.96534	1435.5	-0.472716	0.181657	-2.60225	0.00926154	0.162783
Pbld1	6379	5334	5908	5035	4797	5044	12.6645	12.5641	12.594	12.2878	12.2953	12.4095	5391.43	-0.265664	0.102182	-2.59992	0.00932468	0.163664
Rnps1	324	296	147	172	149	156	8.51693	8.54088	7.57319	7.69498	7.58875	7.67782	207.215	-0.716331	0.27569	-2.59832	0.00936803	0.164195
Aqp11	1383	1284	1189	1269	870	771	10.4902	10.5387	10.317	10.3327	9.88211	9.75609	1121.13	-0.441732	0.170226	-2.59497	0.00946004	0.165577
Sord	12529	12334	13308	7228	8459	11936	13.634	13.768	13.7605	12.8059	13.1087	13.6461	10971	-0.481771	0.185797	-2.59299	0.00951459	0.1663
Knstrn	29	17	38	13	12	6	5.97082	5.67635	6.20635	5.43974	5.42563	5.11984	18.9692	-1.4585	0.562668	-2.59211	0.00953902	0.166496
Nlgn2	78	68	78	142	115	99	6.8472	6.81843	6.8754	7.47036	7.29179	7.15888	95.7196	0.639888	0.247056	2.59005	0.00959619	0.167261
Atp9a	1832	1678	1699	2504	1985	2083	10.8861	10.9159	10.8186	11.2915	11.0382	11.1483	1950.17	0.307063	0.118739	2.58604	0.00970859	0.168986
Mrpl32	310	278	295	217	207	238	8.45987	8.45976	8.43153	7.97663	7.98464	8.19545	256.768	-0.437753	0.169354	-2.58484	0.00974252	0.169342
Tango2	1101	806	598	745	498	488	10.1712	9.88919	9.36821	9.59459	9.12062	9.13305	701.173	-0.563203	0.218071	-2.58266	0.00980415	0.170178
Tnip1	133	105	132	222	234	130	7.42541	7.28124	7.44837	8.00474	8.13705	7.4645	157.584	0.636112	0.246458	2.58101	0.00985106	0.170521
0610031O16Rik	368	344	374	228	234	318	8.68277	8.73713	8.74019	8.03776	8.13705	8.56645	310.694	-0.495874	0.192116	-2.58111	0.00984826	0.170521
Spred2	121	125	126	163	189	201	7.31816	7.47923	7.39517	7.63126	7.87315	7.98478	153.675	0.549425	0.213086	2.57842	0.00992537	0.171335
Map3k13	190	187	160	124	95	142	7.84633	7.9599	7.6731	7.31609	7.08224	7.56697	149.57	-0.59835	0.232031	-2.57875	0.00991591	0.171335
Vps13a	362	395	509	343	329	251	8.66125	8.91989	9.15031	8.55667	8.57226	8.26267	363.392	-0.486229	0.188851	-2.57467	0.0100337	0.172968
Csf3r	10	27	8	66	46	21	5.31906	5.99905	5.22819	6.65501	6.37015	5.78105	29.3223	1.49122	0.579371	2.57386	0.0100572	0.173135
Hnf1b	309	167	288	323	394	425	8.45571	7.82188	8.40068	8.47889	8.80852	8.94811	315.217	0.574769	0.223531	2.57132	0.0101312	0.173695
Serpina6	1686	2084	2303	1085	1788	1433	10.7689	11.2228	11.2492	10.1141	10.8904	10.62	1732.17	-0.519468	0.202024	-2.57132	0.0101312	0.173695
Morc3	533	474	468	440	381	326	9.17521	9.16383	9.03764	8.88363	8.76428	8.59877	434.764	-0.391722	0.152319	-2.57173	0.0101193	0.173695
Ncoa4	2124	1954	1730	1970	1180	1081	11.0954	11.1314	10.8442	10.9516	10.3061	10.2249	1662.63	-0.495765	0.192981	-2.56898	0.0101998	0.174634
Upb1	5354	4518	5014	4700	3964	3891	12.4134	12.3262	12.359	12.1893	12.0225	12.0381	4547.1	-0.271226	0.105671	-2.56669	0.0102673	0.174748
Dio1	1745	1627	1580	267	825	859	10.8174	10.8723	10.7162	8.23556	9.80873	9.90537	1154.8	-1.34884	0.525503	-2.56675	0.0102655	0.174748
Sox6	319	340	375	243	284	247	8.49681	8.72176	8.7437	8.11711	8.38245	8.24232	300.831	-0.443467	0.172707	-2.56774	0.0102363	0.174748
Tspan4	541	570	746	567	439	308	9.19529	9.41354	9.67042	9.22309	8.95194	8.525	525.36	-0.534773	0.208375	-2.5664	0.010276	0.174748
Pbx4	35	20	42	11	15	14	6.11666	5.78323	6.29101	5.35304	5.55016	5.52728	22.672	-1.28697	0.501224	-2.56764	0.0102392	0.174748
Dnajc15	400	309	393	301	285	259	8.79238	8.59673	8.80548	8.38816	8.38695	8.30251	322.491	-0.404826	0.157795	-2.56552	0.010302	0.174953
Thnsl2	705	609	735	625	513	496	9.55508	9.50378	9.65002	9.35496	9.16053	9.15492	610.227	-0.352566	0.137454	-2.56498	0.0103182	0.174992
Eid2b	40	46	46	90	64	78	6.22616	6.44321	6.37037	6.96789	6.67726	6.90555	60.2496	0.782718	0.30527	2.56402	0.0103467	0.175239
Tead1	261	329	312	490	470	340	8.24012	8.67863	8.50378	9.02697	9.04303	8.65363	364.779	0.490392	0.191314	2.56329	0.0103686	0.175374
Aco1	3871	4074	4140	3130	3300	3450	11.9495	12.1782	12.0849	11.6089	11.7608	11.8663	3655.4	-0.315804	0.123258	-2.56214	0.0104029	0.175716
2310015A10Rik	155	79	96	173	191	159	7.603	6.97296	7.09377	7.70189	7.88598	7.70048	140.663	0.651741	0.254461	2.56126	0.0104294	0.175928
Slc47a1	2394	1952	1682	1622	1343	1673	11.2651	11.13	10.8044	10.6772	10.4873	10.8382	1771.09	-0.400707	0.156535	-2.55985	0.0104717	0.176405
Dna2	229	207	232	370	303	259	8.07593	8.08572	8.12661	8.6554	8.46568	8.30251	264.316	0.451067	0.176407	2.55696	0.010559	0.177638
Fgf1	2668	2860	2010	2406	1516	1601	11.419	11.673	11.0563	11.2348	10.6577	10.7761	2170.65	-0.48953	0.191486	-2.55648	0.0105738	0.177649
Gpr180	462	439	484	378	370	351	8.98356	9.06082	9.08267	8.68339	8.72574	8.69532	412.511	-0.35908	0.140595	-2.55401	0.0106491	0.178674
Zcchc2	723	815	951	949	1519	1114	9.5896	9.90456	10.0058	9.92813	10.6604	10.2669	1008.8	0.502395	0.196766	2.55326	0.0106721	0.178821
Ces1d	14505	14149	22003	10986	14837	11221	13.8447	13.9656	14.4842	13.4072	13.9166	13.5572	14564.9	-0.471221	0.184654	-2.55192	0.0107131	0.17927
Acmsd	428	227	155	153	158	169	8.88188	8.20134	7.6355	7.55693	7.6579	7.77351	213.512	-0.765503	0.300343	-2.54876	0.0108106	0.180661
Tiam2	63	80	23	31	17	24	6.63552	6.98618	5.82338	6.0013	5.6253	5.87397	39.9395	-1.25215	0.49137	-2.54828	0.0108255	0.180669
Bach1	1277	1209	1235	919	1150	863	10.3784	10.4543	10.3702	9.88366	10.2701	9.9118	1105.57	-0.368695	0.144712	-2.54779	0.0108408	0.180685
Mcc	813	1223	930	1271	2078	1228	9.75082	10.4704	9.97482	10.3349	11.1031	10.4032	1255.48	0.589183	0.231437	2.54576	0.010904	0.181018
Gprin3	59	90	147	130	226	184	6.57293	7.11184	7.57319	7.36942	8.09357	7.87646	139.013	0.847008	0.332676	2.54605	0.0108951	0.181018
Parp11	60	49	40	85	72	103	6.58886	6.50107	6.24939	6.90838	6.79386	7.20228	67.809	0.782812	0.307391	2.54663	0.0108767	0.181018
Glul	11483	8981	10160	9796	7650	7758	13.5087	13.3119	13.3723	13.2424	12.9644	13.0269	9241.7	-0.305864	0.120202	-2.54457	0.0109412	0.181396
Dhrs3	1728	1666	2020	2221	2416	2213	10.8036	10.9057	11.0633	11.1213	11.3169	11.2342	2033.42	0.316131	0.124314	2.54302	0.01099	0.181834
Aen	145	159	213	320	222	235	7.52504	7.76269	8.02024	8.46685	8.07132	8.17948	213.811	0.556235	0.218762	2.54264	0.0110017	0.181834
Stx1b	13	20	19	39	35	41	5.45399	5.78323	5.69552	6.18322	6.13868	6.29548	27.7112	1.11412	0.438226	2.54235	0.0110111	0.181834
Cpn1	3372	3158	3479	4781	3815	3879	11.7525	11.8143	11.8365	12.2137	11.9678	12.0337	3721.19	0.289204	0.113812	2.54106	0.0110516	0.182264
Cyp2b9	7	6	0	8	20	33	5.15913	5.14062	4.30929	5.20452	5.72875	6.11508	12.4054	2.22253	0.874872	2.54041	0.0110724	0.182368
Sertad1	122	109	118	102	66	47	7.32742	7.32313	7.32094	7.101	6.70737	6.41567	93.3544	-0.734712	0.289308	-2.53955	0.0110995	0.182575
Aspa	278	208	267	189	195	172	8.32024	8.09173	8.30395	7.80804	7.91129	7.79471	216.866	-0.457615	0.180388	-2.53684	0.0111858	0.183425
Mon1b	123	150	112	205	189	183	7.33662	7.69301	7.26257	7.90681	7.87315	7.86983	159.685	0.55006	0.216853	2.53655	0.0111949	0.183425
1700048O20Rik	70	44	49	8	15	41	6.73846	6.40315	6.42682	5.20452	5.55016	6.29548	37.8482	-1.34088	0.528615	-2.53659	0.0111939	0.183425
Hmgn2	356	254	298	295	143	71	8.63941	8.34394	8.44455	8.36239	7.54069	6.80952	233.39	-0.878539	0.346562	-2.53501	0.0112444	0.183995
Smarcd2	1714	1419	1390	1441	1142	844	10.7921	10.6793	10.536	10.5109	10.2603	9.88099	1315.73	-0.432548	0.170692	-2.53408	0.0112743	0.184245
Dopey2	897	754	713	746	482	562	9.88657	9.79704	9.60832	9.59643	9.07679	9.32369	688.347	-0.430712	0.17011	-2.53196	0.0113425	0.185119
Fam120b	573	493	409	431	321	351	9.27291	9.21681	8.85825	8.85624	8.5403	8.69532	427.768	-0.447979	0.176993	-2.53106	0.011372	0.185359
Abhd6	839	811	880	687	757	537	9.79422	9.89775	9.89826	9.48373	9.69021	9.26207	748.791	-0.381021	0.15059	-2.53019	0.0114	0.185574
Slc25a10	4833	4283	5167	4428	3824	3792	12.2669	12.2498	12.402	12.104	11.9711	12.0013	4364.17	-0.271175	0.107268	-2.52802	0.0114706	0.186483
Zbtb4	316	229	279	394	340	379	8.48461	8.21241	8.36002	8.7378	8.61508	8.79627	320.278	0.414204	0.164138	2.52351	0.011619	0.188573
Dhtkd1	1588	1408	1440	1372	1043	1191	10.6845	10.6684	10.5856	10.442	10.1339	10.3604	1333.93	-0.325666	0.129069	-2.5232	0.0116292	0.188573
Asb13	590	566	729	866	889	729	9.31251	9.40395	9.63876	9.80159	9.91201	9.679	723.215	0.372432	0.147648	2.52243	0.0116547	0.188743
Tgfb1	100	106	107	158	159	146	7.10805	7.29183	7.21198	7.59458	7.66537	7.59954	128.639	0.53728	0.213046	2.5219	0.0116724	0.188786
Snrpe	396	273	360	245	275	246	8.77913	8.43639	8.69011	8.12737	8.34127	8.23719	297.317	-0.442172	0.175374	-2.52131	0.011692	0.18886
Mat2a	1731	1619	1887	1379	1409	1503	10.8061	10.8653	10.9669	10.4492	10.5547	10.6871	1583.07	-0.309148	0.122649	-2.52058	0.0117162	0.189008
Ido2	1338	1546	1267	1019	822	1234	10.4438	10.8002	10.406	10.0268	9.8037	10.4101	1205.59	-0.461163	0.183032	-2.51958	0.0117495	0.189303
Adra2a	1	2	4	39	5	4	4.63448	4.79365	4.96445	6.18322	5.04016	4.97395	8.81002	2.70726	1.07486	2.51871	0.0117786	0.189529
Hes6	514	524	581	528	360	289	9.12638	9.29927	9.32906	9.1271	8.68979	8.44278	463.245	-0.497312	0.19753	-2.51765	0.011814	0.189854
Gm4890	34	13	16	8	3	8	6.09354	5.51462	5.58856	5.20452	4.87781	5.2413	13.5024	-1.73713	0.690428	-2.51602	0.011869	0.190495
Hsd17b13	7234	8444	7325	4632	4060	7401	12.8449	13.2233	12.9024	12.1684	12.0567	12.9593	6534.65	-0.537431	0.214014	-2.5112	0.0120322	0.192869
Acbd4	577	540	658	547	451	372	9.28233	9.34005	9.49846	9.17466	8.98789	8.77169	521.075	-0.403648	0.160895	-2.50877	0.0121152	0.193948
Spry1	98	115	144	151	217	189	7.08628	7.38372	7.54909	7.54158	8.043	7.90919	151.879	0.619693	0.247054	2.50833	0.0121304	0.193948
Lgals3bp	924	979	969	1158	1169	1618	9.92763	10.1592	10.0318	10.2048	10.293	10.791	1134.11	0.436846	0.174293	2.50639	0.0121972	0.194768
Rec8	31	33	29	17	16	5	6.02143	6.1571	5.9916	5.5926	5.58842	5.0508	21.7941	-1.33127	0.531604	-2.50425	0.0122711	0.195616
Sgms2	795	873	1061	1109	1329	1217	9.71999	9.99985	10.158	10.1446	10.4726	10.3906	1059.95	0.397687	0.158824	2.50395	0.0122815	0.195616
Zfp276	686	614	389	514	255	345	9.51771	9.51496	8.79198	9.09102	8.24529	8.67273	465.233	-0.637859	0.254856	-2.50282	0.0123209	0.195749
Dclk3	121	138	292	84	107	123	7.31816	7.59442	8.41839	6.89616	7.21172	7.40109	143.93	-0.825105	0.329624	-2.50317	0.0123086	0.195749
Thra	136	142	136	221	168	215	7.45098	7.62805	7.48275	7.99916	7.73096	8.0682	168.769	0.516873	0.20675	2.49999	0.0124197	0.196572
Ctcflos	1669	1084	1256	1311	764	831	10.7546	10.3014	10.3938	10.3783	9.70287	9.85953	1141.27	-0.490231	0.196066	-2.50034	0.0124074	0.196572
Gabarapl1	5671	4891	6164	7092	7578	6215	12.4958	12.4398	12.6549	12.7787	12.9508	12.7087	6225.52	0.297516	0.118984	2.50047	0.0124029	0.196572
Man1a	2890	2911	2928	3718	3593	3381	11.5328	11.6982	11.5906	11.8543	11.8821	11.8375	3220.72	0.264642	0.105886	2.49932	0.0124432	0.196696
Man2b2	1399	1451	1604	1224	1154	1259	10.5063	10.7108	10.7375	10.2822	10.2749	10.4382	1345.2	-0.317962	0.127324	-2.49727	0.0125152	0.197586
Gls2	6158	4436	5109	4237	3297	4620	12.6139	12.3	12.3859	12.041	11.7595	12.2838	4617.68	-0.386156	0.154727	-2.49572	0.0125701	0.197708
Nsmf	1976	1918	1896	2658	2262	2255	10.9931	11.1051	10.9737	11.3763	11.2234	11.2609	2147.98	0.280345	0.112294	2.49653	0.0125416	0.197708
Lrp2	31	13	30	11	5	10	6.02143	5.51462	6.01743	5.35304	5.04016	5.34701	16.4676	-1.51899	0.608557	-2.49606	0.0125583	0.197708
Fras1	76	76	92	125	102	172	6.82082	6.93252	7.04815	7.32512	7.15923	7.79471	106.786	0.69036	0.276679	2.49517	0.0125896	0.197768
2025-09-09	873	918	930	1163	1191	1089	9.84907	10.0697	9.97482	10.2109	10.3191	10.2352	1022.65	0.311632	0.125104	2.49099	0.0127388	0.199861
Zfp618	11	13	9	19	33	33	5.3663	5.51462	5.28196	5.66116	6.09155	6.11508	19.6577	1.34403	0.53971	2.49028	0.0127641	0.200009
Ttpa	9563	9118	10466	7893	8981	7178	13.2457	13.3336	13.415	12.9322	13.1947	12.9154	8832.86	-0.302118	0.12137	-2.48923	0.0128018	0.20035
Pawr	151	97	140	198	233	155	7.57233	7.19346	7.51631	7.86444	8.13169	7.67018	160.679	0.576451	0.231939	2.48536	0.0129422	0.202294
Gm15446	11	16	14	5	1	4	5.3663	5.63822	5.51053	5.02119	4.63893	4.97395	8.55321	-2.0752	0.835508	-2.48376	0.0130002	0.202949
Tnfaip2	182	136	219	316	187	333	7.79428	7.5773	8.05469	8.45064	7.8602	8.62646	226.907	0.621249	0.250435	2.48069	0.013113	0.204203
Txndc5	2966	2881	3008	2463	2352	2593	11.5697	11.6834	11.629	11.268	11.2788	11.4594	2703.08	-0.281709	0.113601	-2.4798	0.0131455	0.204203
Apoc4	3022	1900	2342	1885	2065	1692	11.5964	11.0917	11.2731	10.8892	11.0942	10.8542	2134.7	-0.380066	0.153214	-2.48063	0.0131152	0.204203
Acsm1	4306	4174	4376	4146	3207	3350	12.1017	12.2129	12.1642	12.0099	11.72	11.8243	3908.47	-0.294402	0.118701	-2.48021	0.0131306	0.204203
Gtf2ird1	285	232	338	478	313	430	8.35197	8.22885	8.6077	8.99385	8.50761	8.96369	342.984	0.491675	0.198359	2.47872	0.0131856	0.204572
Mup2	308	344	308	17	79	146	8.45153	8.73713	8.48711	5.5926	6.88824	7.59954	202.043	-1.98651	0.802427	-2.47562	0.0133004	0.205899
Sphk2	844	556	621	1268	742	871	9.80242	9.37971	9.41954	10.3316	9.66271	9.92458	807.233	0.486293	0.19644	2.47553	0.0133039	0.205899
Alyref	157	140	177	246	208	211	7.61809	7.61134	7.79394	8.13247	7.99058	8.04486	188.372	0.463447	0.187309	2.47424	0.0133518	0.206387
Blcap	495	428	540	538	772	702	9.07582	9.02687	9.23001	9.15233	9.71721	9.62717	576.801	0.44406	0.17958	2.47278	0.0134068	0.206982
Mettl7a1	3965	3558	4007	2909	3458	3132	11.9838	11.9846	12.0383	11.5046	11.8275	11.7284	3493.36	-0.300317	0.121513	-2.47147	0.0134559	0.207484
Nav1	49	63	76	116	124	79	6.40204	6.74193	6.84883	7.24166	7.37671	6.91874	83.8594	0.72961	0.295345	2.47036	0.0134975	0.207872
Sod2	3293	2976	3412	2930	2816	2466	11.7187	11.7296	11.8087	11.5148	11.5348	11.388	2967.18	-0.263268	0.106608	-2.46949	0.0135305	0.208125
Abcd2	122	113	186	128	232	423	7.32742	7.36382	7.85398	7.35187	8.12631	8.94183	201.13	0.896595	0.363271	2.46812	0.0135826	0.208671
Decr2	6427	5799	6179	5052	5316	5267	12.6752	12.6839	12.6583	12.2926	12.4424	12.4714	5653.68	-0.257637	0.104437	-2.46692	0.0136282	0.209116
Lppr1	6	2	9	25	21	12	5.09767	4.79365	5.28196	5.84396	5.76114	5.44144	12.2527	1.75065	0.71033	2.46456	0.013718	0.2101
Klhl21	1614	1855	1402	1614	1053	916	10.7074	11.0578	10.5481	10.6703	10.1472	9.99442	1404.48	-0.487392	0.197776	-2.46436	0.0137258	0.2101
Zpr1	1725	1578	2057	1041	1256	1633	10.8012	10.8291	11.089	10.0565	10.3934	10.8041	1546.49	-0.460766	0.187034	-2.46354	0.0137572	0.210325
Vegfa	3964	3419	3419	3257	2811	3023	11.9834	11.9277	11.8116	11.6655	11.5322	11.6779	3300.44	-0.273445	0.11105	-2.46237	0.0138024	0.210356
Aph1c	297	232	237	246	138	143	8.40478	8.22885	8.15333	8.13247	7.49936	7.57518	213.803	-0.571513	0.232116	-2.46218	0.0138095	0.210356
Cgnl1	2305	2668	2629	2466	1859	1663	11.2113	11.574	11.4373	11.2698	10.9454	10.8298	2256.92	-0.382155	0.155171	-2.4628	0.0137857	0.210356
Sec61g	453	343	407	210	307	331	8.95734	8.7333	8.85176	7.93632	8.4826	8.6186	341.006	-0.515183	0.209279	-2.4617	0.0138281	0.210384
Stat5a	153	142	186	274	199	218	7.58775	7.62805	7.85398	8.26834	7.93616	8.08545	193.669	0.495384	0.201359	2.4602	0.013886	0.210949
Adcy9	1266	1188	820	798	873	788	10.3663	10.4297	9.80067	9.68894	9.88688	9.78616	954.136	-0.440532	0.179088	-2.45987	0.0138987	0.210949
Rbm20	33	22	33	70	54	43	6.06998	5.84914	6.09174	6.71245	6.51557	6.33681	41.9204	0.898996	0.36604	2.45601	0.0140491	0.212973
Socs2	315	339	522	416	3005	1070	8.48051	8.71789	9.18427	8.80939	11.6273	10.2107	943.287	1.92445	0.783765	2.45539	0.0140732	0.213082
Nck2	20	21	35	46	53	51	5.71087	5.81667	6.13887	6.32306	6.49825	6.49001	37.429	0.960285	0.391319	2.45397	0.0141288	0.213667
Atp2b2	5	3	6	14	10	27	5.03044	4.90114	5.10835	5.48025	5.33241	5.95991	10.7924	1.85996	0.758576	2.45191	0.01421	0.214637
Txndc11	780	719	577	583	572	428	9.69378	9.73153	9.31969	9.26069	9.30757	8.95748	607.501	-0.422228	0.172235	-2.45146	0.0142279	0.214648
Trp53inp1	2310	2065	1961	2801	3174	2258	11.2144	11.2098	11.0213	11.4508	11.7052	11.2628	2412.49	0.35077	0.143147	2.45042	0.0142691	0.215012
D630039A03Rik	118	119	123	112	264	233	7.29002	7.42271	7.36779	7.2029	8.28928	8.16874	161.532	0.745429	0.304324	2.44946	0.014307	0.215325
Prodh2	5447	4655	5012	4852	4147	3703	12.4381	12.369	12.3584	12.2348	12.087	11.9674	4608.21	-0.278279	0.113678	-2.44796	0.0143669	0.215967
Mir22hg	1072	711	1015	939	488	547	10.134	9.71613	10.0963	9.91346	9.09339	9.28703	786.915	-0.530768	0.21702	-2.44571	0.0144567	0.216803
Rnft1	559	463	572	645	679	742	9.23947	9.13225	9.30789	9.39777	9.54107	9.7033	606.748	0.356173	0.145683	2.44484	0.0144915	0.216803
Chn2	512	523	514	368	419	424	9.12114	9.29668	9.16347	8.64831	8.88996	8.94497	459.489	-0.379119	0.155044	-2.44523	0.0144759	0.216803
Rhpn2	219	333	379	566	520	346	8.02049	8.69447	8.75766	9.22071	9.17878	8.67652	391.045	0.580284	0.237339	2.44495	0.014487	0.216803
Amotl2	961	1202	846	990	503	617	9.98205	10.4461	9.84377	9.98676	9.13404	9.45064	851.772	-0.558823	0.228813	-2.44227	0.0145952	0.218096
Tnks1bp1	1159	1212	1177	1124	935	786	10.2428	10.4577	10.3029	10.1633	9.98193	9.78266	1061.1	-0.352761	0.144581	-2.43988	0.014692	0.21928
Map1lc3a	1030	890	1012	1750	1207	1035	10.0784	10.0266	10.0922	10.7843	10.3377	10.1643	1141.74	0.412341	0.169131	2.438	0.0147689	0.219907
Gpx1	30940	28379	37152	26202	27996	25484	14.9355	14.9679	15.239	14.6581	14.8309	14.738	29232.4	-0.297801	0.122147	-2.43806	0.0147664	0.219907
Igfals	1540	1760	1612	1071	1312	1408	10.6413	10.9833	10.7445	10.096	10.4546	10.5952	1451.97	-0.398262	0.163409	-2.43721	0.014801	0.219979
2810474O19Rik	398	514	509	569	690	722	8.78577	9.27318	9.15031	9.22784	9.56306	9.66574	566.304	0.452779	0.185792	2.43702	0.0148088	0.219979
St3gal6	50	37	44	22	23	24	6.42018	6.25221	6.3313	5.75636	5.82322	5.87397	33.2003	-0.943382	0.387198	-2.43643	0.0148329	0.220076
Ano10	345	310	375	286	282	226	8.59848	8.60094	8.7437	8.32283	8.3734	8.13047	302.441	-0.401351	0.164873	-2.4343	0.0149208	0.221119
Abhd15	1057	1009	920	1073	473	474	10.1144	10.2013	9.95983	10.0986	9.05154	9.09395	828.318	-0.609034	0.250254	-2.43366	0.0149471	0.221249
Galnt11	260	234	212	182	136	190	8.23527	8.2397	8.01442	7.76257	7.48248	7.91564	201.805	-0.49955	0.205491	-2.431	0.0150572	0.222355
Mkln1	900	823	920	718	781	671	9.89119	9.91808	9.95983	9.54404	9.73316	9.56526	799	-0.308529	0.126895	-2.43137	0.0150418	0.222355
Prodh	4541	3273	3699	3998	2393	1985	12.1777	11.8654	11.924	11.958	11.3033	11.0801	3281.95	-0.491879	0.202554	-2.42838	0.0151664	0.223705
Nufip2	1131	1020	1261	968	909	940	10.2087	10.2164	10.3993	9.9556	9.94283	10.0303	1033.6	-0.299294	0.123287	-2.42763	0.0151979	0.223907
Abhd4	660	687	646	934	846	769	9.46496	9.6689	9.47333	9.90607	9.84344	9.75251	752.793	0.324096	0.133674	2.42453	0.0153282	0.2248
Evc2	17	19	15	31	50	31	5.60855	5.74875	5.5503	6.0013	6.44489	6.06555	27.036	1.10801	0.456922	2.42495	0.0153105	0.2248
Irgq	405	378	324	593	485	424	8.80878	8.86152	8.55268	9.2837	9.08511	8.94497	431.522	0.408215	0.168314	2.42531	0.0152952	0.2248
Ethe1	604	398	500	613	770	637	9.34431	8.92995	9.12633	9.32865	9.71364	9.49417	582.591	0.413266	0.170455	2.42448	0.0153301	0.2248
Hoga1	2653	2392	2772	2474	1956	2105	11.411	11.4186	11.5127	11.2744	11.0174	11.1632	2379.47	-0.284819	0.11751	-2.42377	0.0153601	0.224978
Hlx	65	69	82	83	149	128	6.66575	6.83323	6.92702	6.88383	7.58875	7.44667	95.8149	0.719397	0.296979	2.42238	0.0154192	0.225318
Acpp	2	3	1	54	0	67	4.76821	4.90114	4.63897	6.4661	4.30929	6.75143	20.9514	4.29276	1.77184	2.42277	0.0154029	0.225318
Nek4	201	217	186	267	290	279	7.91492	8.1447	7.85398	8.23556	8.40926	8.39753	239.175	0.441538	0.182391	2.42084	0.0154848	0.226014
Apol9a	496	536	547	645	596	1149	9.07853	9.32997	9.24741	9.39777	9.36333	10.3102	661.462	0.5816	0.24038	2.4195	0.0155418	0.226319
Zbtb12	83	60	84	40	36	57	6.91099	6.69385	6.95211	6.20417	6.16158	6.59416	59.7768	-0.78428	0.324128	-2.41966	0.015535	0.226319
Fut10	5	7	15	41	20	18	5.03044	5.20524	5.5503	6.22478	5.72875	5.67964	17.345	1.50946	0.624654	2.41648	0.0156715	0.227944
Irf8	64	68	75	79	112	167	6.65072	6.81843	6.83536	6.83337	7.2623	7.7592	94.2294	0.777262	0.32203	2.41364	0.0157943	0.229464
Pex7	1141	908	1034	889	819	848	10.221	10.0544	10.1221	9.83778	9.79865	9.88754	934.808	-0.29176	0.120926	-2.41272	0.0158341	0.229512
Slc23a1	921	670	628	629	262	566	9.92312	9.63449	9.4348	9.36363	8.27962	9.33331	609.013	-0.630984	0.261522	-2.41274	0.0158331	0.229512
Cab39l	1723	1617	1148	1140	1211	1098	10.7995	10.8636	10.268	10.183	10.3424	10.2467	1320.47	-0.407796	0.169111	-2.41141	0.0158909	0.23007
Lmo2	39	37	58	62	91	82	6.20502	6.25221	6.58286	6.59499	7.03625	6.95754	61.2164	0.793933	0.329545	2.40918	0.0159885	0.23044
Hnrnpl	2111	1854	2157	2569	2557	2302	11.0867	11.057	11.1563	11.3279	11.3975	11.2902	2243.93	0.255068	0.105874	2.40916	0.0159893	0.23044
Gfod2	143	103	117	222	188	135	7.50892	7.2598	7.31138	8.00474	7.86669	7.50811	149.584	0.559285	0.23214	2.40926	0.0159848	0.23044
Rhou	926	778	835	1125	979	1055	9.93062	9.84031	9.82569	10.1645	10.0458	10.191	943.513	0.291822	0.121131	2.40915	0.0159898	0.23044
Fmo2	745	437	521	275	560	218	9.63071	9.05471	9.18169	8.27296	9.27885	8.08545	456.007	-0.706206	0.293235	-2.40833	0.0160259	0.230695
Rabl6	513	511	487	460	333	389	9.12376	9.26527	9.09096	8.94269	8.58798	8.83067	447.262	-0.384556	0.159803	-2.40643	0.0161093	0.230838
Mfn2	3017	2672	2540	2465	2335	2128	11.594	11.5761	11.3884	11.2692	11.2685	11.1786	2514.95	-0.274843	0.114153	-2.40766	0.0160549	0.230838
Tgoln1	2324	1879	2114	2717	2597	2366	11.223	11.076	11.1278	11.4075	11.4196	11.3291	2316.15	0.258818	0.107525	2.40704	0.0160825	0.230838
Maged1	2331	2122	2214	2922	2723	2453	11.2272	11.2484	11.1933	11.5109	11.487	11.3805	2445.13	0.253552	0.105354	2.40667	0.0160988	0.230838
Chpf2	539	410	538	881	671	512	9.1903	8.96951	9.225	9.82529	9.52486	9.19768	584.889	0.444371	0.18472	2.40564	0.0161442	0.231076
Ammecr1l	1659	1291	1492	1267	1140	1265	10.7461	10.5464	10.6355	10.3305	10.2579	10.4448	1345.12	-0.294529	0.122507	-2.40417	0.0162092	0.231742
Csnk1g3	757	796	712	576	600	633	9.65264	9.87192	9.60639	9.24436	9.37242	9.48556	678.373	-0.35072	0.145946	-2.40308	0.0162576	0.231902
Myrf	641	712	735	1024	900	790	9.42515	9.71806	9.65002	10.0336	9.92904	9.78966	795.526	0.345587	0.143834	2.40267	0.0162758	0.231902
Insc	130	61	87	149	110	213	7.39935	6.71007	6.98892	7.52606	7.24229	8.05657	124.003	0.760854	0.316566	2.40346	0.0162406	0.231902
Tmem50a	1538	1285	1494	1130	1173	1254	10.6395	10.5398	10.6374	10.1707	10.2978	10.4326	1307.15	-0.298434	0.124237	-2.40214	0.0162997	0.23198
Eci2	7893	6577	7201	6756	6129	5790	12.97	12.8645	12.8779	12.709	12.6463	12.6071	6686.52	-0.239054	0.0996064	-2.39998	0.0163959	0.233084
H2-T23	2195	373	2217	434	458	582	11.142	8.84389	11.1952	8.86543	9.00845	9.37116	1024.82	-1.68144	0.700829	-2.39922	0.0164302	0.233309
Ddx60	45	49	49	62	64	151	6.32685	6.50107	6.42682	6.59499	6.67726	7.63922	70.1612	0.942648	0.393095	2.39802	0.016484	0.233809
Mrpl15	888	835	814	721	725	652	9.87262	9.93813	9.79053	9.54975	9.63088	9.52597	769.757	-0.300636	0.125401	-2.3974	0.0165117	0.233938
Anxa6	2172	1954	2369	1884	1669	1867	11.127	11.1314	11.2893	10.8885	10.7932	10.9933	1977.21	-0.283751	0.118409	-2.39637	0.0165584	0.234335
Atg16l2	224	122	147	409	219	184	8.04848	7.45125	7.57319	8.787	8.0544	7.87646	213.715	0.691164	0.288471	2.39596	0.016577	0.234335
Ddt	6269	4540	4909	4830	4253	3765	12.6395	12.3332	12.3287	12.2283	12.1231	11.9911	4726.64	-0.3139	0.131051	-2.39526	0.0166088	0.234456
Cog4	1246	1161	1105	1046	833	984	10.344	10.3975	10.2147	10.0632	9.82205	10.0939	1058.73	-0.321584	0.134276	-2.39494	0.0166229	0.234456
Dysf	64	62	50	90	101	91	6.65072	6.7261	6.44511	6.96789	7.14849	7.06778	75.9596	0.654329	0.273487	2.39254	0.0167321	0.235575
Bhlhe41	135	163	113	139	34	29	7.44251	7.7926	7.27247	7.4458	6.11534	6.0139	101.696	-1.09164	0.45638	-2.39196	0.0167585	0.235575
Lsm6	275	197	313	361	339	380	8.30642	8.0242	8.50792	8.62324	8.61124	8.79974	308.415	0.444503	0.185805	2.39231	0.0167427	0.235575
Tirap	306	313	287	432	409	359	8.44315	8.61349	8.39622	8.85931	8.85793	8.72489	349.019	0.375479	0.157007	2.39148	0.0167808	0.235624
Cys1	137	109	90	106	45	42	7.45941	7.32313	7.02476	7.14266	6.35077	6.31631	87.4402	-0.840666	0.351685	-2.3904	0.0168301	0.236053
Mbl1	1972	1763	2141	3108	2430	2071	10.9902	10.9858	11.1457	11.5988	11.3251	11.1402	2226.89	0.342575	0.143475	2.38769	0.0169546	0.236936
Samd4	68	81	69	119	129	95	6.70984	6.99928	6.75155	7.27004	7.42175	7.11408	92.9992	0.621286	0.260114	2.38852	0.0169165	0.236936
Khnyn	638	604	596	794	754	755	9.41876	9.49253	9.36366	9.68203	9.68475	9.72721	686.585	0.299483	0.125438	2.3875	0.0169632	0.236936
Cabyr	172	127	182	87	101	132	7.72641	7.49757	7.82761	6.9325	7.14849	7.4821	133.049	-0.598997	0.2509	-2.38739	0.0169684	0.236936
Serpina10	2052	1958	2274	2924	2455	2393	11.0465	11.1343	11.2312	11.5119	11.3396	11.3453	2326.71	0.278597	0.116725	2.38678	0.0169966	0.237066
Cyp26a1	32	43	50	67	85	67	6.04595	6.38264	6.44511	6.66961	6.96424	6.75143	57.0845	0.781094	0.327343	2.38616	0.0170252	0.237201
Gch1	3427	3041	3789	2599	2717	3046	11.7756	11.7605	11.9583	11.3444	11.4838	11.6887	3092.89	-0.313188	0.131282	-2.38561	0.0170509	0.237292
Slc25a32	682	759	616	500	619	456	9.50972	9.80616	9.40853	9.054	9.41482	9.04208	604.975	-0.416187	0.174516	-2.3848	0.0170884	0.237292
Dhcr24	9486	8297	8073	7859	4625	7216	13.2341	13.1981	13.042	12.926	12.243	12.9229	7559.32	-0.419164	0.175745	-2.38507	0.0170759	0.237292
Cmpk2	54	48	50	63	82	120	6.49027	6.48207	6.44511	6.61025	6.92677	7.37301	69.4258	0.789493	0.331268	2.38325	0.0171606	0.238033
Rtp4	117	84	103	127	134	229	7.28051	7.03783	7.17015	7.34301	7.46539	8.147	131.934	0.68115	0.286166	2.38026	0.0173004	0.239707
Ubap1	943	773	836	754	721	631	9.95583	9.8314	9.82734	9.61105	9.62329	9.48125	771.981	-0.301402	0.126839	-2.37625	0.0174895	0.241263
Atpif1	172	136	152	98	119	108	7.72641	7.5773	7.61246	7.05804	7.33017	7.2547	130.342	-0.520186	0.218846	-2.37695	0.0174564	0.241263
1110001J03Rik	260	172	212	173	137	156	8.23527	7.85767	8.01442	7.70189	7.49094	7.67782	183.65	-0.485601	0.204343	-2.3764	0.0174824	0.241263
Ptpn9	311	325	345	415	497	399	8.46403	8.66262	8.63444	8.80621	9.11792	8.86426	380.255	0.39218	0.164975	2.37722	0.0174439	0.241263
Fam129c	17	14	4	33	27	30	5.60855	5.55751	4.96445	6.0494	5.93801	6.04	20.663	1.33372	0.561434	2.37555	0.0175226	0.241455
Antxr2	690	630	599	410	433	591	9.52566	9.55013	9.37048	8.79022	8.93362	9.39202	558.475	-0.438231	0.184632	-2.37354	0.0176184	0.242509
Clip2	30	30	39	48	68	63	5.99639	6.08065	6.22806	6.36034	6.73682	6.69072	46.146	0.8355	0.352094	2.37295	0.0176468	0.242633
Ldb1	1543	1113	1320	1268	1029	821	10.644	10.3384	10.4634	10.3316	10.1151	9.8428	1172.35	-0.376607	0.158864	-2.37062	0.0177581	0.243897
Slc25a11	1552	1245	1326	1239	1177	1000	10.6522	10.4954	10.4698	10.2993	10.3025	10.1164	1248.98	-0.295918	0.12498	-2.36772	0.0178982	0.245285
Zfp707	519	404	684	703	759	717	9.13939	8.94987	9.55144	9.51518	9.69384	9.65619	626.299	0.423068	0.178674	2.36782	0.017893	0.245285
D130043K22Rik	68	51	109	49	34	46	6.70984	6.53828	7.23244	6.37858	6.11534	6.39641	59.0786	-0.839196	0.354887	-2.36468	0.0180456	0.247036
Vmp1	1900	2134	2190	2512	4073	2274	10.9376	11.2564	11.1778	11.296	12.0613	11.2728	2503.47	0.481327	0.203635	2.36367	0.0180947	0.247439
Ccbl1	2161	1968	1928	1690	1131	1810	11.1198	11.1415	10.9973	10.7351	10.2468	10.9494	1776.1	-0.411351	0.174109	-2.36261	0.0181467	0.247879
Tram1	2280	2173	2144	1625	1866	1910	11.1958	11.2821	11.1477	10.6798	10.9508	11.0255	1996.05	-0.310467	0.131443	-2.36199	0.0181772	0.247961
Nr4a2	14	6	7	32	21	19	5.49495	5.14062	5.1706	6.02559	5.76114	5.71451	16.2126	1.39344	0.590019	2.36169	0.0181921	0.247961
Ttc30b	73	65	57	104	105	94	6.78027	6.77305	6.56641	7.12199	7.19096	7.10265	82.4568	0.6101	0.258501	2.36015	0.0182678	0.248723
Apobec1	191	205	203	182	396	375	7.8527	8.07363	7.9609	7.76257	8.81521	8.78227	258.871	0.655338	0.277783	2.35917	0.0183157	0.249106
Mcee	502	423	515	407	412	321	9.09465	9.01116	9.16609	8.78053	8.86762	8.57865	427.514	-0.361644	0.153347	-2.35834	0.0183569	0.249395
Galm	1592	1625	1823	1346	1282	1490	10.688	10.8705	10.9181	10.4152	10.4222	10.6749	1522.98	-0.315255	0.133794	-2.35628	0.0184591	0.250243
Mup3	206181	187391	231290	138000	176725	181174	17.6704	17.6896	17.8759	17.0533	17.4874	17.5659	186380	-0.34985	0.14846	-2.35653	0.0184465	0.250243
Sec24a	2701	2669	2334	2463	1949	1917	11.4365	11.5745	11.2682	11.268	11.0123	11.0307	2329.74	-0.316198	0.134273	-2.35488	0.0185284	0.250913
Cnksr3	90	129	159	151	198	266	6.99558	7.51568	7.66566	7.54158	7.92998	8.33649	165.583	0.682433	0.289971	2.35345	0.0185999	0.25143
Cpne1	566	518	500	429	460	383	9.25629	9.28368	9.12633	8.85008	9.01427	8.81013	474.281	-0.342404	0.145498	-2.35332	0.0186067	0.25143
Rapgef4	7427	5213	5620	6009	4523	3260	12.8827	12.5312	12.5224	12.5411	12.2111	11.7855	5292.23	-0.434289	0.184614	-2.35241	0.0186521	0.251773
Sf3b1	3391	3023	2846	2648	2447	2670	11.7606	11.752	11.5502	11.3709	11.335	11.501	2827.68	-0.278154	0.118381	-2.34966	0.0187906	0.253371
Sox9	132	86	96	189	170	119	7.41678	7.06294	7.09377	7.80804	7.74513	7.36352	130.436	0.581911	0.247981	2.34659	0.0189459	0.25503
Pnpla2	3584	2918	3664	3388	2570	1818	11.8395	11.7016	11.9104	11.7217	11.4047	10.9557	2964.96	-0.41849	0.178352	-2.34643	0.0189543	0.25503
Fmnl1	22	19	24	51	41	35	5.77405	5.74875	5.85318	6.4143	6.27017	6.16269	31.6432	0.938279	0.40009	2.34517	0.0190184	0.255598
Fndc3b	757	686	583	599	476	528	9.65264	9.6669	9.33372	9.29733	9.06001	9.23922	602.595	-0.366018	0.156098	-2.3448	0.0190371	0.255598
Rgs12	26	32	49	48	69	85	5.89058	6.13214	6.42682	6.36034	6.75131	6.99528	51.4347	0.901311	0.384505	2.34408	0.019074	0.255819
4930523C07Rik	256	156	162	116	117	153	8.21568	7.73984	7.68786	7.24166	7.31111	7.65479	159.158	-0.583206	0.248843	-2.34367	0.0190953	0.255832
Susd6	2308	2308	1478	1796	1587	1096	11.2132	11.3677	10.6223	10.8209	10.7221	10.2442	1756.71	-0.483275	0.206241	-2.34325	0.0191164	0.255843
Pcp4l1	179	227	192	112	188	74	7.77425	8.20134	7.89264	7.2029	7.86669	6.85151	162.144	-0.712839	0.304698	-2.33949	0.01931	0.257857
Rpusd2	47	36	27	91	51	60	6.365	6.2291	5.93819	6.97949	6.46292	6.64331	51.3804	0.84569	0.361572	2.33892	0.0193394	0.257857
Actb	4300	4782	4820	5965	6382	5168	12.0997	12.4075	12.3025	12.5305	12.7044	12.4443	5212.17	0.302668	0.129394	2.33911	0.0193295	0.257857
Rps27l	1962	1694	2154	1418	1743	1543	10.983	10.9293	11.1543	10.4883	10.8544	10.7241	1745.57	-0.323361	0.138263	-2.33874	0.019349	0.257857
Cpeb4	896	1234	1266	1572	1538	1444	9.88503	10.483	10.4049	10.6332	10.6779	10.6307	1320.5	0.389361	0.166537	2.33799	0.0193876	0.258097
Wwtr1	160	170	224	239	246	313	7.64043	7.84346	8.08278	8.09638	8.1999	8.54587	224.58	0.506639	0.216968	2.33509	0.0195388	0.259836
Med16	548	523	558	514	418	376	9.21263	9.29668	9.27433	9.09102	8.88679	8.78578	487.01	-0.346911	0.148784	-2.33165	0.019719	0.261921
Timeless	157	126	84	217	190	157	7.61809	7.48843	6.95211	7.97663	7.87958	7.68541	153.823	0.590553	0.253341	2.33106	0.0197503	0.261921
Orm1	9056	6623	8907	8171	6004	5408	13.1674	12.8745	13.1832	12.9819	12.6168	12.5093	7296.69	-0.353954	0.151852	-2.33091	0.0197582	0.261921
Rabgap1l	735	702	703	558	566	618	9.61217	9.6986	9.58895	9.2015	9.29328	9.45285	645.532	-0.320203	0.137441	-2.32975	0.0198194	0.262455
C330006A16Rik	1350	1203	1314	1704	1491	1498	10.4563	10.4473	10.4571	10.7467	10.6343	10.6824	1417.46	0.253716	0.109218	2.32302	0.0201779	0.266836
Abcc6	2379	2130	2585	2058	1701	2089	11.2562	11.2538	11.4133	11.0134	10.82	11.1524	2147.8	-0.301013	0.129603	-2.32259	0.0202014	0.266836
Ednra	63	30	51	57	105	95	6.63552	6.08065	6.46314	6.51593	7.19096	7.11408	66.4041	0.834693	0.359417	2.32235	0.0202139	0.266836
Pgm2l1	64	100	119	60	60	55	6.65072	7.22703	7.33044	6.56393	6.61493	6.56035	76.4294	-0.726447	0.312873	-2.32186	0.0202403	0.266904
F11r	1920	1618	1865	1665	1499	1456	10.9524	10.8644	10.9503	10.7141	10.6418	10.6424	1661.24	-0.249807	0.107635	-2.32087	0.0202936	0.267011
Gaa	2257	2030	2571	3246	2923	2440	11.1815	11.1855	11.4056	11.6607	11.5879	11.3729	2557.3	0.300889	0.129686	2.32014	0.0203334	0.267011
Park2	49	57	67	23	29	43	6.40204	6.64399	6.72242	5.78633	5.99142	6.33681	44.7977	-0.883174	0.380619	-2.32036	0.0203215	0.267011
Prdx5	4180	3192	3600	3483	3023	2597	12.0593	11.8296	11.8853	11.7612	11.6358	11.4616	3321.84	-0.29425	0.126782	-2.32092	0.020291	0.267011
Wnk4	170	158	248	152	147	68	7.71244	7.75512	8.21041	7.54927	7.57291	6.76619	156.01	-0.682235	0.294171	-2.31918	0.0203855	0.267137
Ndufa9	2112	1947	2187	1822	1863	1649	11.0873	11.1263	11.1759	10.8412	10.9485	10.8178	1921.66	-0.252644	0.108929	-2.31934	0.0203764	0.267137
Phospho1	9	8	6	16	24	22	5.26912	5.265	5.10835	5.55653	5.85301	5.81288	14.1068	1.41127	0.608906	2.31771	0.0204651	0.267901
Sertad2	446	484	472	419	344	356	8.93661	9.19196	9.04903	8.81888	8.63033	8.71387	419.019	-0.3564	0.153885	-2.31602	0.0205574	0.268829
Ctsz	3401	2794	3741	4899	3875	3727	11.7648	11.6397	11.9401	12.2486	11.9901	11.9766	3706.2	0.305978	0.132155	2.31529	0.0205969	0.269066
Arfgap3	304	174	185	184	154	112	8.43471	7.87173	7.84743	7.77571	7.62758	7.29526	183.621	-0.58085	0.251103	-2.31319	0.0207121	0.270289
Tubb4b	882	783	929	1605	1163	835	9.86325	9.84916	9.97333	10.6624	10.2858	9.86617	1021.08	0.439135	0.189895	2.31251	0.0207495	0.270497
Ppp2r1b	432	411	417	527	544	528	8.89423	8.97275	8.88393	9.12455	9.23965	9.23922	474.215	0.319126	0.138034	2.31194	0.0207813	0.27063
Trp53bp2	608	529	520	526	413	383	9.35328	9.31214	9.1791	9.122	8.87083	8.81013	493.671	-0.355155	0.153784	-2.30945	0.0209188	0.271297
Nrarp	17	19	15	25	45	39	5.60855	5.74875	5.5503	5.84396	6.35077	6.25276	26.6325	1.07463	0.465191	2.31008	0.0208839	0.271297
Ptprd	2448	2588	2713	2291	2010	2210	11.2968	11.5306	11.4821	11.1653	11.056	11.2323	2370.31	-0.27911	0.120801	-2.3105	0.0208604	0.271297
Aff1	733	758	650	558	527	618	9.60843	9.80434	9.48176	9.2015	9.1968	9.45285	640.061	-0.356748	0.154462	-2.30961	0.0209095	0.271297
Gas2l1	356	326	387	587	412	428	8.63941	8.66664	8.78518	9.26994	8.86762	8.95748	412.376	0.387139	0.167763	2.30765	0.0210185	0.272211
Mfsd7c	280	267	239	328	331	414	8.32938	8.40784	8.16388	8.49874	8.58014	8.91323	308.892	0.427282	0.185242	2.30662	0.0210759	0.272211
Gm10767	19	20	31	12	4	11	5.67785	5.78323	6.04271	5.39741	4.96437	5.39544	16.1312	-1.4012	0.607313	-2.30721	0.0210434	0.272211
Ano6	125	122	180	176	252	205	7.35483	7.45125	7.81424	7.72241	8.23032	8.00912	175.818	0.549233	0.238109	2.30665	0.0210744	0.272211
C77080	1602	1568	1507	1574	1063	1118	10.6969	10.8201	10.6496	10.635	10.1603	10.2719	1398.36	-0.35066	0.152096	-2.30552	0.0211375	0.272726
Ntrk2	25	4	9	27	57	21	5.86255	4.99114	5.28196	5.89881	6.56618	5.78105	23.4665	1.47243	0.639755	2.30155	0.0213606	0.275321
Plekhb2	227	260	282	375	333	324	8.06501	8.37378	8.3737	8.67296	8.58798	8.59076	298.566	0.394091	0.171309	2.30047	0.0214214	0.275598
Dbt	2112	1755	1826	1385	1473	1732	11.0873	10.9793	10.9205	10.4552	10.6172	10.8872	1708.91	-0.328077	0.142618	-2.30039	0.0214259	0.275598
C920025E04Rik	98	217	123	255	194	288	7.08628	8.1447	7.36779	8.17756	7.905	8.43832	196.12	0.704037	0.306445	2.29743	0.0215941	0.27664
Rasgef1b	545	641	572	769	953	657	9.20522	9.57383	9.30789	9.63808	10.0084	9.53641	686.747	0.404246	0.175954	2.29746	0.0215926	0.27664
Ptpre	47	49	28	62	78	78	6.365	6.50107	5.96519	6.59499	6.87515	6.90555	56.8737	0.78821	0.342933	2.29843	0.0215371	0.27664
Ppapdc1b	407	424	471	379	355	301	8.81529	9.01431	9.04619	8.68686	8.67148	8.49525	388.034	-0.360715	0.157009	-2.29742	0.0215949	0.27664
Txnip	2665	2117	3287	2684	1797	1683	11.4174	11.2451	11.7555	11.3901	10.8975	10.8466	2351.21	-0.416367	0.181334	-2.29613	0.0216683	0.277296
Slco1a1	3623	4553	4198	4696	5312	6755	11.855	12.3373	12.1048	12.188	12.4413	12.8282	4855.59	0.413076	0.179939	2.29565	0.0216961	0.27737
Plbd1	1212	900	773	819	732	699	10.3053	10.0421	9.71932	9.72467	9.64407	9.62129	850.952	-0.382063	0.166492	-2.29478	0.021746	0.277726
Lss	325	290	341	297	183	236	8.52092	8.51435	8.61922	8.37103	7.83395	8.18483	277.102	-0.445051	0.194039	-2.29362	0.0218125	0.277729
Cyth1	1382	841	900	974	505	743	10.4892	9.94806	9.92937	9.96416	9.13938	9.70516	882.594	-0.512873	0.223559	-2.29413	0.0217831	0.277729
Gm13889	46	28	29	63	58	59	6.34607	6.02687	5.9916	6.61025	6.58263	6.62713	46.712	0.787069	0.343135	2.29376	0.0218042	0.277729
Acot13	586	554	657	422	539	456	9.30329	9.37481	9.49638	8.82831	9.22718	9.04208	534.185	-0.364189	0.158822	-2.29306	0.0218446	0.277856
Smlr1	301	220	584	664	436	654	8.42196	8.16193	9.33604	9.43729	8.94281	9.53015	471.687	0.65278	0.285112	2.28955	0.0220473	0.279867
Glyat	3694	3408	3981	3001	3321	3063	11.8827	11.9231	12.029	11.5489	11.7698	11.6966	3398.91	-0.262145	0.114492	-2.28962	0.0220431	0.279867
Scyl2	699	764	735	1005	1035	797	9.54338	9.81523	9.65002	10.0076	10.1231	9.80183	834.694	0.336293	0.146939	2.28865	0.0220995	0.279903
Odc1	2102	1879	1754	1818	1382	1532	11.0806	11.076	10.8636	10.8381	10.5275	10.714	1736.37	-0.305664	0.133546	-2.28882	0.0220897	0.279903
Srxn1	620	459	500	950	566	652	9.37983	9.12059	9.12633	9.92959	9.29328	9.52597	617.697	0.429438	0.187663	2.28835	0.0221169	0.279903
Dcdc2a	47	35	46	57	100	65	6.365	6.20556	6.37037	6.51593	7.13767	6.72142	57.966	0.778867	0.340505	2.28739	0.0221734	0.280335
Slc35f2	64	68	56	40	24	45	6.65072	6.81843	6.54975	6.20417	5.85301	6.37684	49.5353	-0.814467	0.356206	-2.2865	0.0222248	0.280702
Nxpe2	54	69	47	23	18	46	6.49027	6.83323	6.38946	5.78633	5.66091	6.39641	43.147	-0.990279	0.433214	-2.28589	0.0222607	0.280874
9330159M07Rik	64	37	35	35	19	13	6.65072	6.25221	6.13887	6.09565	5.69537	5.48531	33.4537	-1.05158	0.460836	-2.2819	0.022495	0.283545
Capn2	510	523	538	689	616	686	9.11588	9.29668	9.225	9.4877	9.40821	9.59555	590.966	0.315232	0.13819	2.28114	0.0225402	0.28383
Sec14l4	5003	4080	3058	3875	2565	2786	12.3163	12.1803	11.6525	11.9134	11.4019	11.5615	3540.99	-0.427549	0.187499	-2.28027	0.0225917	0.284121
Anapc13	451	357	442	305	353	327	8.95145	8.78597	8.96133	8.40509	8.66408	8.60276	370.8	-0.362052	0.158796	-2.27999	0.0226085	0.284121
Pck2	93	75	108	61	68	52	7.03029	6.91877	7.22225	6.57955	6.73682	6.50795	75.7484	-0.630036	0.276592	-2.27785	0.0227354	0.284862
Riok2	414	392	356	316	286	318	8.83783	8.90976	8.67547	8.45064	8.39144	8.56645	346.109	-0.362723	0.15923	-2.27799	0.0227273	0.284862
Gramd3	662	669	701	807	863	892	9.46909	9.63244	9.58505	9.70436	9.87094	9.95759	762.833	0.310527	0.136284	2.27853	0.0226951	0.284862
Bfar	1776	1401	1487	1384	1333	1207	10.8423	10.6614	10.6308	10.4542	10.4769	10.3791	1423.12	-0.272088	0.11955	-2.27594	0.0228498	0.286003
Wdr55	185	145	160	256	218	197	7.81402	7.65276	7.6731	8.18249	8.04871	7.96003	191.779	0.428299	0.188216	2.27556	0.0228721	0.286003
Dpep1	21	15	21	32	54	31	5.74292	5.59866	5.76131	6.02559	6.51557	6.06555	28.7645	1.02026	0.448476	2.27494	0.0229093	0.286184
Arl8a	140	171	165	285	216	186	7.48438	7.85058	7.70972	8.31837	8.03727	7.88964	192.411	0.491681	0.216194	2.27426	0.0229503	0.286411
Rnf145	287	247	304	378	323	412	8.36091	8.30831	8.47023	8.68339	8.54836	8.9068	323.287	0.388971	0.171101	2.27334	0.0230056	0.286816
Tcn2	2069	2145	2212	1798	1879	1768	11.0582	11.2637	11.192	10.8225	10.9606	10.9162	1973.57	-0.265707	0.117012	-2.27076	0.0231615	0.288188
Strip1	238	205	247	355	279	284	8.12405	8.07363	8.20532	8.60139	8.35972	8.42033	265.797	0.385759	0.169858	2.27106	0.0231433	0.288188
Cfhr1	592	1538	598	2512	2873	1543	9.31709	10.7929	9.36821	11.296	11.5633	10.7241	1602.57	1.27794	0.563091	2.26951	0.0232375	0.288563
Rps4l	203	192	240	256	265	391	7.92704	7.99242	8.16912	8.18249	8.29408	8.83745	257.163	0.506879	0.223325	2.26969	0.0232265	0.288563
Fam198a	24	17	31	31	89	36	5.83382	5.67635	6.04271	6.0013	7.01266	6.18582	37.7462	1.10454	0.486829	2.26884	0.0232778	0.288778
Sspn	39	33	36	12	22	20	6.20502	6.1571	6.16177	5.39741	5.79261	5.74828	26.9952	-1.01567	0.447852	-2.26788	0.0233368	0.289224
Btd	1326	1149	1368	1618	1688	1410	10.4311	10.3829	10.5136	10.6738	10.8091	10.5972	1416.97	0.271621	0.119793	2.26742	0.0233648	0.289287
1110019D14Rik	6	5	8	37	6	20	5.09767	5.06989	5.22819	6.14021	5.10826	5.74828	13.3891	1.69161	0.746319	2.2666	0.0234148	0.28962
Ppl	270	215	251	255	128	114	8.2831	8.1331	8.2256	8.17756	7.41285	7.3151	203.548	-0.603086	0.266319	-2.26452	0.0235418	0.290147
Them7	367	323	227	60	36	192	8.67921	8.65455	8.09937	6.56393	6.16158	7.92847	201.881	-1.67298	0.73852	-2.26532	0.0234933	0.290147
Mertk	269	322	351	226	250	240	8.27838	8.6505	8.65697	8.02684	8.22025	8.206	276.183	-0.423146	0.186816	-2.26505	0.0235098	0.290147
Ninl	6	11	9	18	23	26	5.09767	5.42272	5.28196	5.62744	5.82322	5.93196	15.4895	1.33726	0.590559	2.2644	0.0235498	0.290147
Jade1	944	816	891	795	609	758	9.9573	9.90626	9.91545	9.68376	9.39266	9.73267	798.442	-0.318146	0.14063	-2.26229	0.0236796	0.291461
Arhgap17	242	183	208	305	258	280	8.14492	7.93335	7.99088	8.40509	8.2601	8.40212	244.077	0.391643	0.17317	2.26161	0.0237214	0.291689
Cox6c	3965	3094	3951	2605	3329	2980	11.9838	11.7851	12.0181	11.3476	11.7732	11.6574	3306.02	-0.32008	0.141678	-2.25921	0.0238704	0.292503
Plod3	370	319	415	524	492	415	8.68987	8.63827	8.87755	9.11688	9.10434	8.91644	419.113	0.349289	0.154618	2.25904	0.0238806	0.292503
Mcm7	220	167	191	300	265	220	8.02613	7.82188	7.88627	8.3839	8.29408	8.09684	225.029	0.416653	0.184415	2.25932	0.0238634	0.292503
Sult1a1	7618	5694	5187	5583	4617	4771	12.9191	12.6577	12.4076	12.4357	12.2406	12.3298	5544.7	-0.328806	0.145525	-2.25944	0.0238561	0.292503
Nrp2	125	209	135	260	311	176	7.35483	8.09772	7.47424	8.20201	8.49932	7.82248	202.012	0.625635	0.277283	2.2563	0.0240517	0.293621
Il17rb	336	260	243	230	172	223	8.56409	8.37378	8.18475	8.0486	7.75917	8.11376	242.828	-0.447286	0.198235	-2.25634	0.0240491	0.293621
Atl2	4014	3101	2804	3199	2300	2400	12.0013	11.7883	11.529	11.6399	11.247	11.3494	2950.14	-0.356042	0.157825	-2.25593	0.024075	0.293621
Adh5	5841	4765	5665	5143	4379	4483	12.5382	12.4024	12.5338	12.3182	12.1648	12.2407	5015.54	-0.239616	0.106227	-2.25571	0.0240888	0.293621
Ccdc82	120	115	133	198	150	172	7.30884	7.38372	7.45705	7.86444	7.5966	7.79471	146.944	0.47181	0.209079	2.25661	0.0240325	0.293621
Cib3	350	158	362	117	121	17	8.61723	7.75512	8.69737	7.25119	7.34897	5.64359	184.94	-1.796	0.796427	-2.25507	0.0241289	0.293825
Smpd3	105	89	59	42	54	58	7.16103	7.09977	6.5991	6.24506	6.51557	6.61075	67.8424	-0.736362	0.326854	-2.25288	0.024267	0.295221
Cops6	1551	1090	1283	2275	1508	1444	10.6513	10.3092	10.4236	11.1554	10.6502	10.6307	1507.46	0.386535	0.17169	2.25136	0.024363	0.296102
Eml3	500	393	500	679	654	486	9.0893	8.91315	9.12633	9.46775	9.4898	9.12753	530.405	0.360141	0.16006	2.25003	0.0244467	0.296261
Sp5	20	20	26	9	6	12	5.71087	5.78323	5.91054	5.257	5.10826	5.44144	15.5013	-1.31069	0.582398	-2.2505	0.0244173	0.296261
Efhd2	1124	1071	834	1030	689	493	10.2	10.2846	9.82404	10.0418	9.56108	9.14675	868.304	-0.495355	0.220127	-2.25031	0.024429	0.296261
Smim22	30	22	25	13	15	4	5.99639	5.84914	5.88222	5.43974	5.55016	4.97395	18.0442	-1.29586	0.576109	-2.24933	0.0244912	0.296514
Camk2d	100	131	158	177	187	209	7.10805	7.53356	7.65818	7.72918	7.8602	8.03304	159.886	0.533011	0.237229	2.24682	0.0246512	0.29702
Wwp1	1728	1709	1809	1315	1437	1569	10.8036	10.9418	10.9072	10.3826	10.5824	10.7477	1591.77	-0.301799	0.134306	-2.24709	0.0246342	0.29702
Zfp422	266	218	230	318	290	333	8.26416	8.15047	8.11578	8.45877	8.40926	8.62646	274.193	0.377063	0.167778	2.24739	0.0246149	0.29702
Uba5	646	475	444	349	395	441	9.43573	9.16667	8.96735	8.5792	8.81187	8.99738	456.733	-0.416658	0.185324	-2.24827	0.0245592	0.29702
Cmtm6	1102	933	1055	1226	1241	1322	10.1724	10.0922	10.1501	10.2845	10.3766	10.5067	1140.43	0.274037	0.12192	2.24768	0.0245967	0.29702
Fzd7	292	271	301	404	628	272	8.38301	8.42694	8.45745	8.77078	9.43448	8.36499	358.62	0.566772	0.252399	2.24554	0.0247336	0.29703
Rabggta	648	544	618	581	450	440	9.43994	9.35007	9.41295	9.25604	8.98493	8.99435	543.351	-0.326145	0.145198	-2.24621	0.0246906	0.29703
Fam78a	4	5	9	10	26	19	4.95562	5.06989	5.28196	5.30636	5.91036	5.71451	12.1415	1.59794	0.711906	2.2446	0.0247938	0.29703
Lag3	32	27	25	11	9	18	6.04595	5.99905	5.88222	5.35304	5.28185	5.67964	20.3425	-1.16169	0.517235	-2.24596	0.0247067	0.29703
Gorasp1	796	663	543	683	388	393	9.72172	9.62008	9.23749	9.47576	8.78827	8.8442	573.647	-0.487445	0.217154	-2.24469	0.024788	0.29703
Apoo	62	41	44	14	40	19	6.62015	6.34063	6.3313	5.48025	6.24919	5.71451	36.5403	-1.02121	0.454838	-2.24522	0.0247541	0.29703
Lrrc45	314	226	262	192	231	182	8.47641	8.19578	8.27992	7.82709	8.1209	7.86316	233.163	-0.425264	0.189583	-2.24316	0.0248865	0.297856
Sh2b3	480	515	577	434	345	452	9.03462	9.27582	9.31969	8.86543	8.63412	9.03029	466.171	-0.379171	0.169103	-2.24224	0.0249457	0.29828
Ppargc1b	253	198	174	212	63	105	8.20081	8.03047	7.77335	7.94795	6.66195	7.22349	166.076	-0.757578	0.338125	-2.24053	0.0250566	0.299037
3110082I17Rik	33	20	17	40	67	34	6.06998	5.78323	5.62544	6.20417	6.72218	6.13912	34.8425	0.992941	0.443159	2.2406	0.0250522	0.299037
Atg3	1386	1164	1289	1138	1006	1105	10.4932	10.4011	10.4301	10.1805	10.0836	10.2556	1175.65	-0.263179	0.117496	-2.23989	0.0250982	0.299249
Mpeg1	469	444	440	491	551	916	9.00363	9.076	8.95529	9.0297	9.25693	9.99442	551.643	0.520193	0.232303	2.23928	0.0251375	0.299433
Erlec1	714	594	685	531	555	558	9.57244	9.46974	9.55343	9.13471	9.26672	9.31401	603.575	-0.297997	0.133219	-2.23689	0.0252937	0.301009
Zc3h12a	117	94	69	84	38	46	7.28051	7.15907	6.75155	6.89616	6.20615	6.39641	74.1835	-0.77293	0.345637	-2.23625	0.0253355	0.301222
Prr16	584	712	571	524	535	391	9.29865	9.71806	9.30552	9.11688	9.21712	8.83745	552.254	-0.401729	0.179754	-2.23488	0.025425	0.302
Clic5	55	5	46	1	14	14	6.50723	5.06989	6.37037	4.63024	5.51039	5.52728	22.1011	-1.83092	0.820261	-2.23212	0.0256069	0.303873
B3gnt2	404	387	338	319	275	300	8.80552	8.89272	8.6077	8.46282	8.34127	8.49095	336.231	-0.364291	0.16325	-2.23149	0.0256485	0.304079
Cyp3a25	18596	14512	21082	14030	15900	14440	14.2023	14.002	14.4227	13.7589	14.0162	13.9201	16336	-0.304942	0.136683	-2.23102	0.0256798	0.304164
Fndc4	472	366	466	624	501	540	9.01215	8.81883	9.03191	9.35279	9.12869	9.2696	490.741	0.33017	0.148088	2.22955	0.0257773	0.304745
Adam8	8	1	7	25	10	18	5.21601	4.65259	5.1706	5.84396	5.33241	5.67964	11.2659	1.71904	0.770921	2.22985	0.0257573	0.304745
Wdr81	998	999	985	1388	1144	1160	10.0345	10.1874	10.0546	10.4583	10.2628	10.3235	1105.8	0.278122	0.124796	2.22862	0.0258392	0.305189
Zscan2	37	42	42	61	75	65	6.16163	6.36181	6.29101	6.57955	6.83511	6.72142	53.4473	0.706291	0.317073	2.22754	0.0259114	0.305754
Tap2	476	458	471	579	549	689	9.02343	9.11766	9.04619	9.25138	9.25202	9.60153	535.034	0.348966	0.156721	2.22667	0.0259692	0.30615
Hnrnpa0	1640	1367	1549	2061	1816	1655	10.7299	10.6268	10.6883	11.0154	10.9124	10.8229	1668.49	0.254604	0.114418	2.2252	0.0260676	0.307022
Galnt10	103	53	80	125	102	139	7.14008	6.57446	6.90145	7.32512	7.15923	7.54204	99.3673	0.622583	0.27992	2.22415	0.0261383	0.307319
Dennd1c	41	35	54	103	52	71	6.24695	6.20556	6.51579	7.11153	6.48071	6.80952	58.6085	0.768957	0.345739	2.2241	0.0261418	0.307319
Rxrg	60	70	82	125	80	133	6.58886	6.84786	6.92702	7.32512	6.9012	7.49082	91.2003	0.645872	0.290683	2.22191	0.0262896	0.308621
Ifi44	27	35	15	37	48	72	5.91795	6.20556	5.5503	6.14021	6.40806	6.82366	39.1149	1.00274	0.451334	2.22173	0.0263017	0.308621
Ddx39	212	165	189	276	221	265	7.98036	7.80732	7.87344	8.27756	8.0657	8.33169	219.693	0.407372	0.183411	2.22108	0.0263452	0.308844
Mif4gd	663	608	689	862	933	695	9.47115	9.50154	9.5614	9.7952	9.97896	9.61342	736.671	0.318999	0.14366	2.22052	0.0263838	0.309008
Aqp4	162	254	183	142	65	165	7.65513	8.34394	7.83425	7.47036	6.6924	7.74475	162.651	-0.72535	0.326736	-2.21999	0.0264195	0.309138
Serinc3	6338	5801	5569	5312	5146	4898	12.6552	12.6844	12.5094	12.3644	12.3958	12.3674	5489.19	-0.23164	0.104366	-2.2195	0.0264526	0.309237
Tgtp2	17	18	15	7	34	105	5.60855	5.71316	5.5503	5.14832	6.11534	7.22349	33.0863	1.55427	0.700741	2.21804	0.0265524	0.309827
Srek1ip1	154	133	125	206	174	189	7.5954	7.55122	7.3861	7.91276	7.77306	7.90919	162.421	0.440509	0.19859	2.21818	0.0265428	0.309827
Sec61b	572	515	482	459	425	400	9.27055	9.27582	9.07712	8.9398	8.90883	8.86758	473.556	-0.315942	0.142597	-2.21562	0.0267174	0.311464
Trim8	824	683	712	758	503	477	9.76934	9.66088	9.60639	9.61831	9.13404	9.10242	654.66	-0.383934	0.173335	-2.21498	0.0267614	0.311687
Atp5g1	2313	2066	2309	1967	1993	1833	11.2162	11.2105	11.2529	10.9494	11.0439	10.9673	2070.86	-0.231116	0.104376	-2.21427	0.0268102	0.311966
Klhdc9	103	115	77	152	147	139	7.14008	7.38372	6.86218	7.54927	7.57291	7.54204	121.672	0.538108	0.243206	2.21256	0.0269282	0.312202
Slc38a6	209	179	195	163	118	153	7.96281	7.90629	7.91158	7.63126	7.32067	7.65479	168.737	-0.450097	0.203431	-2.21253	0.0269298	0.312202
Rapgef1	1437	1449	1480	1334	1084	1247	10.544	10.7088	10.6242	10.4027	10.1876	10.4247	1334.15	-0.280499	0.126751	-2.21298	0.0268989	0.312202
Stim2	334	370	388	248	304	292	8.55634	8.8332	8.78858	8.14261	8.46992	8.45608	322.524	-0.396151	0.179028	-2.21278	0.0269126	0.312202
Atp5j2	3049	2176	2724	2075	2428	2015	11.609	11.2841	11.4878	11.025	11.3239	11.1013	2396.39	-0.303079	0.137008	-2.21213	0.0269578	0.312239
Mafb	3580	5450	1590	2138	526	1007	11.8379	12.5949	10.7251	11.0674	9.19424	10.1261	2402.95	-1.60326	0.725076	-2.21116	0.0270248	0.312726
Crem	313	346	325	405	441	439	8.47229	8.74475	8.55668	8.77404	8.95799	8.99131	377.028	0.358311	0.16209	2.21056	0.027066	0.312915
Camk1d	1098	754	861	1106	1101	1250	10.1674	9.79704	9.86806	10.1408	10.2093	10.4281	1021.53	0.335018	0.151592	2.21	0.0271053	0.313058
Cd59b	24	27	19	12	10	9	5.83382	5.99905	5.69552	5.39741	5.33241	5.29578	16.8644	-1.20964	0.54743	-2.20967	0.0271282	0.313058
Hpgd	1701	2033	1747	1046	1517	1587	10.7814	11.1876	10.858	10.0632	10.6586	10.7638	1609.38	-0.424752	0.192416	-2.20746	0.0272817	0.31454
Fam72a	29	18	30	11	12	12	5.97082	5.71316	6.01743	5.35304	5.42563	5.44144	18.546	-1.15134	0.522522	-2.20343	0.0275645	0.314911
Foxo3	634	647	534	390	583	396	9.4102	9.58659	9.21492	8.72439	9.33339	8.85427	530.305	-0.433416	0.196666	-2.20381	0.0275376	0.314911
H2-Ab1	235	299	265	266	660	949	8.10819	8.55396	8.29439	8.23081	9.50227	10.0436	447.998	1.22017	0.553732	2.20353	0.0275573	0.314911
Fbxo3	1925	1693	1854	1288	1500	1660	10.9561	10.9285	10.942	10.3535	10.6427	10.8272	1649.51	-0.31645	0.143583	-2.20396	0.0275272	0.314911
Smad9	370	405	504	614	671	453	8.68987	8.95316	9.13704	9.33086	9.52486	9.03325	499.433	0.412286	0.187032	2.20436	0.0274991	0.314911
Cers2	4439	3625	4206	3715	3509	3454	12.1452	12.0112	12.1075	11.8532	11.8484	11.868	3803.73	-0.22238	0.100866	-2.2047	0.027475	0.314911
Abcd3	12326	11128	12024	10460	10354	10353	13.6105	13.62	13.6145	13.3367	13.3992	13.4415	11063	-0.210257	0.095376	-2.20451	0.0274887	0.314911
Atp8b5	12	10	18	3	7	1	5.41118	5.37318	5.66106	4.86294	5.1705	4.64382	8.46428	-1.88457	0.854962	-2.20428	0.0275049	0.314911
Nlrp5-ps	32	49	36	37	85	105	6.04595	6.50107	6.16177	6.14021	6.96424	7.22349	57.6454	0.936762	0.424685	2.20578	0.0273992	0.314911
Col4a2	448	477	415	406	315	345	8.94256	9.17233	8.87755	8.77729	8.51586	8.67273	399.993	-0.362073	0.164156	-2.20566	0.0274078	0.314911
Gal3st1	51	47	62	39	34	19	6.43806	6.46278	6.64669	6.18322	6.11534	5.71451	41.7443	-0.829785	0.377018	-2.20092	0.0277418	0.31665
Bcl7a	329	277	337	475	363	386	8.53677	8.45512	8.60384	8.98545	8.70067	8.82043	358.196	0.350731	0.159423	2.20001	0.0278065	0.3171
Polg2	114	104	158	96	96	61	7.25159	7.27056	7.65818	7.03605	7.09351	6.6593	104.179	-0.598642	0.272271	-2.19869	0.0278996	0.317596
Pter	417	440	434	620	497	536	8.84738	9.06387	8.93701	9.34406	9.11792	9.25955	487.975	0.326329	0.14842	2.19868	0.0279005	0.317596
Lama3	142	85	88	47	54	89	7.50078	7.05044	7.00097	6.34183	6.51557	7.04403	83.8799	-0.733942	0.333906	-2.19805	0.0279456	0.317821
Nrp1	1002	1341	1189	1377	1839	1524	10.0401	10.5998	10.317	10.4471	10.9301	10.7067	1376.91	0.393502	0.179074	2.19743	0.0279895	0.318032
Myo18a	2330	2335	2226	2209	1769	1865	11.2266	11.3843	11.201	11.1136	10.8753	10.9918	2114.39	-0.268518	0.122385	-2.19405	0.028232	0.320209
Serpina3f	10	16	19	24	32	42	5.31906	5.63822	5.69552	5.81551	6.06729	6.31631	23.8351	1.1017	0.502108	2.19415	0.0282247	0.320209
Clmn	4224	3912	3325	3851	2826	2592	12.0742	12.1202	11.7719	11.9045	11.5398	11.4588	3436.79	-0.340652	0.155299	-2.19353	0.0282696	0.320346
Efna1	309	233	376	735	348	331	8.45571	8.23428	8.7472	9.57608	8.64543	8.6186	382.461	0.588506	0.268423	2.19245	0.0283468	0.320643
Tspan33	143	172	201	282	198	253	7.50892	7.85767	7.94873	8.3049	7.92998	8.27273	206.979	0.475698	0.216954	2.19262	0.0283346	0.320643
Dusp6	813	1024	730	597	612	750	9.75082	10.2219	9.64064	9.2928	9.39934	9.71806	756.36	-0.420437	0.191815	-2.19189	0.0283875	0.320814
Mroh6	147	144	202	72	100	146	7.54098	7.64457	7.95483	6.74028	7.13767	7.59954	135.259	-0.643369	0.293707	-2.19051	0.0284873	0.321653
Lypla1	2640	2653	2867	2351	2290	2365	11.404	11.5659	11.5606	11.202	11.2408	11.3285	2520.24	-0.245447	0.112165	-2.18827	0.0286499	0.32262
Leap2	125	73	94	197	108	145	7.35483	6.89085	7.07115	7.85828	7.22198	7.59147	122.081	0.602354	0.275251	2.18838	0.0286422	0.32262
Aprt	1142	854	1070	977	840	611	10.2222	9.96932	10.1698	9.96843	9.83361	9.43732	907.999	-0.363082	0.165875	-2.18889	0.0286047	0.32262
G630090E17Rik	129	138	137	209	160	195	7.39056	7.59442	7.49122	7.93047	7.67281	7.94749	160.471	0.452496	0.20701	2.18586	0.0288256	0.324138
Masp2	3200	2653	2809	2668	2424	2412	11.6779	11.5659	11.5316	11.3816	11.3216	11.3565	2680.12	-0.230629	0.105517	-2.18572	0.0288363	0.324138
2025-03-02	7924	6273	6532	6095	6077	5630	12.9757	12.7966	12.738	12.5614	12.6341	12.5669	6387.44	-0.241434	0.11048	-2.18532	0.0288651	0.324158
Trim68	29	21	16	35	36	59	5.97082	5.81667	5.58856	6.09565	6.16158	6.62713	32.5663	0.965388	0.441828	2.18499	0.0288897	0.324158
Mia2	1109	1607	1341	1094	1016	1085	10.1813	10.8548	10.4856	10.1256	10.0974	10.2301	1210.59	-0.381082	0.174605	-2.18254	0.02907	0.32589
Ctage5	6473	6056	5975	5606	5229	5333	12.6855	12.7461	12.6102	12.4416	12.4188	12.4893	5757.34	-0.220601	0.101139	-2.18117	0.029171	0.326085
Chmp2b	403	279	351	478	424	427	8.80224	8.46439	8.65697	8.99385	8.90571	8.95436	390.262	0.344036	0.157699	2.18159	0.0291395	0.326085
Macrod1	819	650	844	678	665	565	9.76095	9.59293	9.8405	9.46574	9.51259	9.33091	698.989	-0.299994	0.137555	-2.18089	0.0291912	0.326085
Nfx1	1064	1029	1226	1018	898	879	10.1236	10.2287	10.3599	10.0255	9.92596	9.93725	1014.36	-0.274659	0.125923	-2.18118	0.0291703	0.326085
Abcg2	1739	1500	1666	1500	1201	1429	10.8126	10.7576	10.791	10.5672	10.3308	10.6161	1498.6	-0.271751	0.124669	-2.17977	0.0292745	0.326726
Capn8	183	168	68	128	41	62	7.80089	7.82911	6.73706	7.35187	6.27017	6.6751	107.937	-0.907507	0.416622	-2.17825	0.0293874	0.326815
Ddo	464	371	349	321	310	310	8.98933	8.83677	8.64949	8.47088	8.49516	8.53338	352.58	-0.353822	0.16245	-2.17804	0.0294032	0.326815
Stard4	414	560	559	353	295	471	8.83783	9.38946	9.27676	8.59403	8.43122	9.08544	442.974	-0.481548	0.221019	-2.17876	0.0293493	0.326815
B230206H07Rik	15	13	19	41	23	34	5.53427	5.51462	5.69552	6.22478	5.82322	6.13912	23.9047	1.03421	0.474684	2.17873	0.0293514	0.326815
Cish	265	360	96	336	1416	669	8.25938	8.79701	7.09377	8.52993	10.5617	9.56118	524.451	1.71453	0.787235	2.17791	0.0294126	0.326815
Ssh2	460	576	653	400	469	438	8.97778	9.4278	9.48804	8.75768	9.04018	8.98827	499.213	-0.397138	0.182483	-2.1763	0.0295325	0.32701
Rcbtb1	2270	1974	1686	1560	1815	1437	11.1896	11.1459	10.8078	10.6224	10.9116	10.6239	1784.09	-0.326353	0.149935	-2.17663	0.0295082	0.32701
Impa2	21	18	45	72	52	40	5.74292	5.71316	6.35098	6.74028	6.48071	6.2743	40.7295	0.937871	0.43092	2.17644	0.0295223	0.32701
Ralgds	20	19	28	35	44	47	5.71087	5.74875	5.96519	6.09565	6.33109	6.41567	32.0181	0.893786	0.410694	2.17628	0.0295342	0.32701
Slc19a1	209	226	280	239	147	78	7.96281	8.19578	8.3646	8.09638	7.57291	6.90555	195.028	-0.66906	0.307878	-2.17313	0.0297703	0.329334
Lpar2	49	27	56	18	30	21	6.40204	5.99905	6.54975	5.62744	6.01724	5.78105	33.2421	-0.944263	0.434698	-2.17223	0.0298384	0.329797
Slc25a5	7245	6103	6614	6090	6115	4822	12.8471	12.7572	12.7559	12.5603	12.6431	12.345	6129.49	-0.255026	0.117441	-2.17153	0.0298914	0.330092
Ephb4	500	461	565	931	583	560	9.0893	9.12643	9.29121	9.90161	9.33339	9.31886	593.686	0.408914	0.188361	2.17091	0.0299383	0.33032
Dbndd1	20	15	14	9	6	2	5.71087	5.59866	5.51053	5.257	5.10826	4.78133	10.9261	-1.56302	0.720919	-2.16809	0.0301516	0.332381
Mocs1	2008	1884	1818	1891	1365	1497	11.0158	11.0797	10.9143	10.8937	10.5102	10.6815	1735.43	-0.295223	0.136214	-2.16735	0.0302082	0.332648
Bco2	196	177	195	229	273	256	7.88415	7.89257	7.91158	8.04319	8.33196	8.2877	219.979	0.395293	0.182408	2.16708	0.0302287	0.332648
Cln8	1456	1373	1086	1246	1058	698	10.5624	10.633	10.1905	10.3071	10.1538	9.61933	1146.89	-0.420355	0.194187	-2.1647	0.0304108	0.334359
Srpk1	288	214	274	336	333	336	8.36536	8.12726	8.33693	8.52993	8.58798	8.63817	294.686	0.35433	0.163715	2.16431	0.0304405	0.334393
Ets1	239	318	328	378	425	398	8.12929	8.63417	8.56862	8.68339	8.90883	8.86094	346.797	0.410762	0.189849	2.16363	0.0304929	0.334676
Cfhr2	3518	5994	2990	8514	8547	6250	11.813	12.7313	11.6205	13.041	13.1236	12.7167	5947.88	0.846904	0.391694	2.16216	0.030606	0.33551
Gypc	45	63	88	84	120	117	6.32685	6.74193	7.00097	6.89616	7.3396	7.34436	86.0011	0.68991	0.319115	2.16195	0.0306222	0.33551
Ugt2a3	4060	3786	4171	2728	3406	3627	12.0176	12.0734	12.0956	11.4132	11.8059	11.9378	3623.85	-0.317891	0.147168	-2.16005	0.0307685	0.336819
Usp18	144	115	75	147	125	292	7.517	7.38372	6.83536	7.51037	7.38583	8.45608	149.61	0.745167	0.345124	2.15913	0.0308402	0.337017
Adrb3	399	325	272	283	256	229	8.78908	8.66262	8.32758	8.3094	8.25024	8.147	292.557	-0.401546	0.185948	-2.15946	0.0308147	0.337017
Fhad1	69	51	25	29	22	25	6.72423	6.53828	5.88222	5.95117	5.79261	5.90333	36.7219	-0.958116	0.443984	-2.158	0.0309282	0.337684
Pdgfra	122	84	167	148	198	217	7.32742	7.03783	7.72411	7.51824	7.92998	8.07972	155.104	0.586553	0.271858	2.15758	0.0309609	0.337747
Mmp14	906	919	1035	1382	1150	1046	9.90039	10.0712	10.1235	10.4522	10.2701	10.179	1065.57	0.292343	0.135619	2.15562	0.0311134	0.339117
Wbscr22	327	309	351	478	430	362	8.52887	8.59673	8.65697	8.99385	8.92438	8.73583	373.383	0.335186	0.15552	2.15526	0.0311419	0.339133
Larp7	119	112	115	158	185	142	7.29946	7.35376	7.29206	7.59458	7.84714	7.56697	137.688	0.461833	0.214593	2.15213	0.0313868	0.341209
Tmem51	39	40	42	62	55	85	6.20502	6.31909	6.29101	6.59499	6.53265	6.99528	53.6676	0.71854	0.333856	2.15225	0.0313779	0.341209
Pkdrej	98	46	38	17	0	13	7.08628	6.44321	6.20635	5.5926	4.30929	5.48531	35.0071	-2.62151	1.21935	-2.14992	0.0315615	0.342812
Sgpl1	919	986	1200	1195	1623	1249	9.92011	10.1692	10.3299	10.2487	10.7537	10.427	1190.53	0.365621	0.170241	2.14766	0.0317409	0.343675
Zfp608	38	33	46	81	44	76	6.18351	6.1571	6.37037	6.85884	6.33109	6.8788	52.5321	0.756732	0.352413	2.14729	0.0317703	0.343675
Tmem200b	10	11	21	32	40	21	5.31906	5.42272	5.76131	6.02559	6.24919	5.78105	22.2614	1.12028	0.521825	2.14685	0.0318051	0.343675
Il17rc	748	604	661	599	598	403	9.63622	9.49253	9.50467	9.29733	9.36788	8.87749	598.159	-0.358234	0.166859	-2.14693	0.0317987	0.343675
Zfand4	464	266	264	293	234	180	8.98933	8.40302	8.28958	8.35369	8.13705	7.84973	280.604	-0.513796	0.239206	-2.14792	0.0317199	0.343675
Lsm1	299	184	225	197	181	147	8.41339	7.94004	8.08834	7.85828	7.82065	7.60756	203.684	-0.450981	0.209935	-2.1482	0.0316982	0.343675
Pex13	1102	904	1045	962	855	759	10.1724	10.0483	10.1369	9.94698	9.85806	9.73448	931.89	-0.269258	0.125519	-2.14516	0.03194	0.344836
Micu1	528	448	448	631	601	544	9.16252	9.08803	8.9793	9.36794	9.37468	9.27959	529.766	0.293555	0.136882	2.14458	0.0319865	0.345042
Hmha1	157	140	160	206	222	187	7.61809	7.61134	7.6731	7.91276	8.07132	7.89619	177.52	0.404453	0.188627	2.1442	0.0320172	0.345077
Obscn	30	31	13	18	7	3	5.99639	6.10667	5.46908	5.62744	5.1705	4.88615	16.9711	-1.45949	0.680874	-2.14355	0.0320688	0.345338
Gm12250	18	23	19	21	42	64	5.64377	5.88072	5.69552	5.72554	6.2908	6.70616	31.3132	1.06834	0.498715	2.14218	0.0321793	0.345765
Safb	1315	1166	1396	1719	1537	1430	10.4195	10.4035	10.542	10.7591	10.677	10.617	1417.08	0.247808	0.115689	2.14203	0.0321911	0.345765
Ncoa5	360	243	236	474	364	316	8.65401	8.28755	8.14802	8.98264	8.70428	8.55825	328.513	0.434326	0.202716	2.14253	0.0321508	0.345765
Itga9	124	207	157	202	270	256	7.34575	8.08572	7.65066	7.88881	8.31787	8.2877	202.879	0.543188	0.253646	2.14152	0.0322322	0.345911
Gm10033	71	94	83	32	55	64	6.75254	7.15907	6.93962	6.02559	6.53265	6.70616	66.8739	-0.737834	0.344704	-2.14049	0.0323155	0.346509
Cyp2d13	6555	6152	5737	4340	3679	6152	12.7035	12.7686	12.5519	12.0753	11.9159	12.6941	5432.72	-0.398978	0.18651	-2.13918	0.0324207	0.347045
Aldh4a1	6694	5984	6060	5741	5073	5505	12.7336	12.7289	12.6305	12.4757	12.3754	12.5348	5818.41	-0.224105	0.104749	-2.13945	0.0323989	0.347045
Grk5	44	45	52	46	95	104	6.30734	6.42333	6.48093	6.32306	7.08224	7.21293	64.3733	0.785488	0.367284	2.13864	0.0324649	0.347222
Myh11	34	27	38	20	4	20	6.09354	5.99905	6.20635	5.69383	4.96437	5.74828	23.7224	-1.19221	0.557611	-2.13807	0.0325109	0.347419
Hn1l	187	180	175	233	286	215	7.82703	7.91311	7.78025	8.0647	8.39144	8.0682	211.57	0.411781	0.192717	2.13672	0.0326209	0.348298
Rcan1	338	356	337	309	285	219	8.57181	8.78227	8.60384	8.42182	8.38695	8.09116	306.226	-0.375649	0.175875	-2.13589	0.0326881	0.348719
Erbb3	2266	2258	2561	2787	2928	2854	11.1871	11.3366	11.4001	11.4436	11.5903	11.5959	2597.45	0.250133	0.117176	2.13468	0.0327874	0.348828
Rangap1	1358	1426	1401	1338	1024	1141	10.4646	10.6863	10.5471	10.4068	10.1083	10.3004	1277	-0.287805	0.134817	-2.13478	0.0327786	0.348828
Casp7	414	424	419	317	297	379	8.83783	9.01431	8.89028	8.45471	8.43991	8.79627	374.593	-0.363929	0.170506	-2.13441	0.0328093	0.348828
Rem1	2	5	7	20	15	10	4.76821	5.06989	5.1706	5.69383	5.55016	5.34701	9.70074	1.64224	0.769376	2.13451	0.0328013	0.348828
Yars2	173	191	175	237	273	220	7.73334	7.98597	7.78025	8.0859	8.33196	8.09684	210.631	0.408756	0.191717	2.13208	0.0329999	0.350096
Bbox1	2534	2443	2452	2147	2127	2163	11.3458	11.4486	11.3382	11.0733	11.1361	11.2018	2303.98	-0.231938	0.108792	-2.13193	0.0330122	0.350096
Cdipt	699	611	693	781	936	781	9.54338	9.50826	9.56933	9.65934	9.98341	9.77386	746.095	0.29705	0.139301	2.13243	0.0329713	0.350096
Hal	4897	4810	7340	3618	4136	5187	12.2857	12.4159	12.9054	11.8154	12.0832	12.4495	4988.67	-0.411984	0.193326	-2.13103	0.0330864	0.350182
Arhgap21	644	842	796	577	630	612	9.43151	9.9497	9.7597	9.2467	9.43881	9.43955	683.908	-0.35806	0.168038	-2.13082	0.0331039	0.350182
Zfp612	492	278	268	262	205	272	9.06768	8.45976	8.30871	8.21168	7.97267	8.36499	293.929	-0.5034	0.236186	-2.13137	0.0330589	0.350182
Apoc1	42926	31551	38882	31636	34933	29345	15.4074	15.1206	15.3046	14.9297	15.1499	14.9412	34660.9	-0.259415	0.121927	-2.12763	0.0333676	0.352675
Atp5k	487	351	449	290	363	350	9.05399	8.76363	8.98228	8.34055	8.70067	8.69158	379.858	-0.373657	0.175651	-2.12727	0.0333976	0.352696
Cnp	113	131	150	188	161	208	7.24181	7.53356	7.59688	7.80164	7.68021	8.0271	157.891	0.473581	0.222673	2.1268	0.033437	0.352815
Gas1	207	246	494	399	476	580	7.95099	8.30315	9.11011	8.75439	9.06001	9.36648	398.936	0.60524	0.284903	2.12437	0.0336393	0.354231
Fads2	8507	8435	6354	6127	5123	7160	13.0776	13.2218	12.6984	12.5689	12.3894	12.9118	6946.54	-0.3656	0.172092	-2.12444	0.0336333	0.354231
Champ1	107	101	80	171	119	132	7.18167	7.23804	6.90145	7.68804	7.33017	7.4821	117.44	0.51961	0.244618	2.12417	0.0336557	0.354231
Itga5	332	388	485	521	492	601	8.54855	8.89614	9.08544	9.10917	9.10434	9.41485	468.219	0.397219	0.187071	2.12336	0.0337241	0.354653
Zdhhc13	123	91	71	177	158	103	7.33662	7.1238	6.78007	7.72918	7.6579	7.20228	119.179	0.590248	0.27808	2.12259	0.0337885	0.354802
Clcn5	23	18	16	37	41	31	5.80433	5.71316	5.58856	6.14021	6.27017	6.06555	27.4283	0.911164	0.429285	2.12251	0.0337947	0.354802
9130230L23Rik	15	18	10	3	8	3	5.53427	5.71316	5.33252	4.86294	5.22808	4.88615	9.56865	-1.65088	0.778325	-2.12107	0.0339162	0.35578
Pde3b	1738	1720	1883	1207	1416	1664	10.8117	10.9508	10.9639	10.2627	10.5617	10.8306	1603.29	-0.33597	0.158468	-2.12011	0.0339965	0.356325
Rev1	203	177	181	165	149	101	7.92704	7.89257	7.82094	7.64567	7.58875	7.18075	161.687	-0.465206	0.219499	-2.1194	0.0340566	0.356658
Cyb561	113	90	92	92	59	40	7.24181	7.11184	7.04815	6.99099	6.59888	6.2743	80.3198	-0.661905	0.312376	-2.11894	0.0340955	0.356768
Prkag2	853	808	703	681	682	597	9.81706	9.89262	9.58895	9.47176	9.5471	9.40576	718.295	-0.298515	0.141121	-2.11531	0.0344038	0.359694
Garem	903	812	651	752	613	511	9.8958	9.89946	9.48385	9.60741	9.40157	9.19505	703.451	-0.367645	0.173939	-2.11364	0.0345458	0.360879
Ctdsp1	2504	2105	2192	3084	2592	2509	11.3289	11.237	11.1791	11.5878	11.4168	11.4125	2479.37	0.240966	0.114088	2.11211	0.0346771	0.361371
Farp2	373	396	441	333	350	291	8.70046	8.92326	8.95831	8.51831	8.65292	8.45166	362.909	-0.341056	0.161431	-2.1127	0.0346265	0.361371
Sh2d5	17	10	20	7	6	4	5.60855	5.37318	5.72891	5.14832	5.10826	4.97395	10.5658	-1.48647	0.703793	-2.11208	0.0346792	0.361371
Hfe2	1071	870	984	1710	1009	1141	10.1327	9.99507	10.0532	10.7517	10.0877	10.3004	1119.11	0.369802	0.175383	2.10854	0.0349843	0.364248
Reep3	1915	1904	2108	2444	2562	2170	10.9488	11.0947	11.1237	11.257	11.4003	11.2064	2172.19	0.249015	0.118156	2.10751	0.0350733	0.364571
Zfp597	200	200	206	175	130	158	7.90882	8.04294	7.97896	7.7156	7.43059	7.69297	177.594	-0.416451	0.197577	-2.10779	0.0350496	0.364571
Ropn1l	121	95	139	66	89	89	7.31816	7.17063	7.508	6.65501	7.01266	7.04403	99.4815	-0.555013	0.263633	-2.10525	0.0352696	0.366006
Hgf	83	61	95	103	113	141	6.91099	6.71007	7.0825	7.11153	7.2722	7.55871	98.7829	0.566419	0.269032	2.1054	0.0352568	0.366006
F2r	611	678	680	482	571	543	9.35996	9.65079	9.54341	9.00498	9.30519	9.2771	593.743	-0.328697	0.156203	-2.1043	0.0353526	0.366565
Neurl3	48	33	23	56	54	71	6.38365	6.1571	5.82338	6.49953	6.51557	6.80952	47.2297	0.78282	0.372248	2.10295	0.03547	0.367479
Slc25a13	6826	6104	6089	5813	5294	5549	12.7616	12.7574	12.6373	12.4935	12.4365	12.5462	5921.2	-0.216193	0.10287	-2.10161	0.0355872	0.368389
Abcg5	1670	1669	1961	1276	1377	1645	10.7554	10.9083	11.0213	10.3404	10.5224	10.8144	1597.24	-0.322067	0.153278	-2.10119	0.0356244	0.36847
S1pr2	36	65	72	109	83	92	6.13935	6.77305	6.7941	7.17311	6.93937	7.0795	75.809	0.677663	0.322638	2.10038	0.0356952	0.368899
Pcca	1488	1464	1494	1280	1325	1226	10.593	10.7233	10.6374	10.3448	10.4684	10.4009	1375.17	-0.240921	0.114788	-2.09883	0.0358317	0.369702
Zfp362	122	137	134	173	163	217	7.32742	7.58588	7.46567	7.70189	7.6949	8.07972	157.289	0.468337	0.223115	2.09909	0.0358092	0.369702
Iigp1	3877	4138	4402	4094	5319	7573	11.9517	12.2005	12.1727	11.9919	12.4432	12.9923	4901.86	0.437145	0.208357	2.09806	0.0358998	0.369894
C8b	6741	5704	6326	5967	5338	5259	12.7436	12.6602	12.6921	12.531	12.4483	12.4693	5856.87	-0.204657	0.0975507	-2.09795	0.0359092	0.369894
Fam84a	6	5	12	9	24	30	5.09767	5.06989	5.42576	5.257	5.85301	6.04	14.3453	1.45394	0.693185	2.09747	0.0359518	0.370029
Cep131	85	104	102	167	130	124	6.9357	7.27056	7.15949	7.65994	7.43059	7.41032	117.908	0.498152	0.237591	2.09668	0.0360216	0.370142
Gsto1	2528	1896	2591	1904	2116	1833	11.3424	11.0887	11.4166	10.9034	11.1288	10.9673	2131.58	-0.278869	0.132994	-2.09685	0.0360069	0.370142
Hes1	101	102	62	312	119	73	7.11881	7.24896	6.64669	8.43425	7.33017	6.83766	125.754	0.867897	0.414756	2.09255	0.0363893	0.373615
Lilrb4a	38	63	64	84	81	102	6.18351	6.74193	6.6775	6.89616	6.91404	7.19156	71.9095	0.663993	0.317488	2.0914	0.0364926	0.37437
C330013J21Rik	38	30	23	10	11	22	6.18351	6.08065	5.82338	5.30636	5.38021	5.81288	22.3671	-1.0938	0.523306	-2.09017	0.0366026	0.375192
Sdc4	11050	10892	9272	14178	15034	10479	13.4534	13.5892	13.2409	13.774	13.9356	13.4589	11746.4	0.314381	0.150481	2.08918	0.0366919	0.3758
Edem1	3158	2864	2737	2515	2510	2539	11.6591	11.675	11.4946	11.2977	11.3711	11.4294	2711.31	-0.235742	0.112862	-2.08877	0.0367288	0.375872
Ptprf	2500	2824	2590	3043	3231	3673	11.3266	11.6549	11.4161	11.5687	11.7306	11.9558	2971.3	0.303826	0.145564	2.08722	0.0368678	0.37607
Dpy19l3	104	124	166	58	81	114	7.1506	7.46996	7.71693	6.53213	6.91404	7.3151	108.084	-0.654364	0.313413	-2.08787	0.0368099	0.37607
Cbfa2t3	103	86	97	168	118	123	7.14008	7.06294	7.10494	7.66702	7.32067	7.40109	114.734	0.488261	0.233833	2.08808	0.0367908	0.37607
3000002C10Rik	9	14	6	16	23	32	5.26912	5.55751	5.10835	5.55653	5.82322	6.09057	16.7243	1.26495	0.606033	2.08726	0.0368647	0.37607
Mcam	20	20	29	61	22	55	5.71087	5.78323	5.9916	6.57955	5.79261	6.56035	34.1619	0.972433	0.466095	2.08634	0.0369479	0.376581
Gstk1	3612	2946	3436	2486	3322	2334	11.8506	11.7152	11.8187	11.2812	11.7702	11.3098	3008.33	-0.315823	0.151463	-2.08515	0.0370553	0.377369
Apom	3991	3291	4117	3482	3416	2932	11.9931	11.8732	12.077	11.7608	11.81	11.6343	3516.59	-0.236704	0.113691	-2.08201	0.0373419	0.378779
D930015M05Rik	25	16	30	15	8	9	5.86255	5.63822	6.01743	5.51913	5.22808	5.29578	17.0013	-1.17267	0.563101	-2.08253	0.0372943	0.378779
Nudt6	186	172	162	160	126	101	7.82054	7.85767	7.68786	7.60937	7.3949	7.18075	150.359	-0.458496	0.220189	-2.08229	0.0373162	0.378779
9430038I01Rik	135	97	148	88	91	92	7.44251	7.19346	7.58113	6.9444	7.03625	7.0795	107.85	-0.504302	0.24211	-2.08294	0.0372565	0.378779
Zfp319	109	114	127	169	209	127	7.20201	7.3738	7.40418	7.67406	7.9965	7.43767	141.563	0.500066	0.240188	2.08198	0.0373444	0.378779
Dnal4	103	86	107	142	133	137	7.14008	7.06294	7.21198	7.47036	7.45677	7.52518	117.176	0.455026	0.218787	2.07977	0.0375469	0.379913
Tagln3	15	13	17	7	7	2	5.53427	5.51462	5.62544	5.14832	5.1705	4.78133	10.1147	-1.52369	0.7326	-2.07984	0.0375404	0.379913
Picalm	2566	2425	2433	2257	2244	1964	11.3636	11.4381	11.3272	11.1441	11.212	11.065	2305.4	-0.226776	0.109034	-2.07987	0.0375376	0.379913
Cecr5	373	270	319	458	372	401	8.70046	8.42219	8.53251	8.93689	8.73283	8.87089	362.398	0.334361	0.160878	2.07834	0.0376778	0.38093
Anks1	924	970	631	721	659	600	9.92763	10.1464	9.4413	9.54975	9.5002	9.41258	749.772	-0.385282	0.185575	-2.07615	0.0378802	0.382669
Xpo1	432	423	422	552	470	613	8.89423	9.01116	8.89975	9.18692	9.04303	9.44178	483.366	0.332397	0.160174	2.07522	0.0379662	0.38323
Slc8a1	180	71	38	68	39	43	7.78096	6.86234	6.20635	6.68404	6.22785	6.33681	72.1728	-0.96106	0.463273	-2.0745	0.0380329	0.383595
Tmem243	1338	1044	1101	1697	1570	1151	10.4438	10.2489	10.2096	10.7409	10.707	10.3126	1304.79	0.316052	0.152392	2.07393	0.0380857	0.383819
Srsf3	953	646	648	1127	920	853	9.97046	9.58447	9.47755	10.167	9.9595	9.89567	849.482	0.345104	0.166451	2.07331	0.0381437	0.383967
Dixdc1	269	243	359	419	334	404	8.27838	8.28755	8.68646	8.81888	8.59188	8.88077	335.624	0.387462	0.186898	2.07312	0.0381615	0.383967
Vps37c	354	328	309	294	282	208	8.63205	8.67465	8.49129	8.35805	8.3734	8.0271	294.437	-0.368178	0.177824	-2.07046	0.0384094	0.385439
Susd1	174	217	249	146	193	126	7.74024	8.1447	8.21549	7.50246	7.89869	7.42862	183.974	-0.49074	0.236965	-2.07094	0.0383648	0.385439
Mrfap1	2187	1769	2001	2543	2284	2235	11.1368	10.9906	11.0499	11.3134	11.2371	11.2483	2154.41	0.222355	0.10738	2.07072	0.0383848	0.385439
Wipf3	253	290	332	261	233	181	8.20081	8.51435	8.58438	8.20685	8.13169	7.85646	257.37	-0.407714	0.196941	-2.07023	0.0384305	0.385439
Dbi	4827	4320	5383	7904	5767	4890	12.2651	12.2621	12.4607	12.9342	12.5591	12.3651	5460.94	0.321319	0.155443	2.06711	0.0387234	0.387878
Pgls	1250	1138	1280	1126	1099	912	10.3485	10.3694	10.4203	10.1658	10.2068	9.98835	1128.36	-0.252244	0.122035	-2.06699	0.0387353	0.387878
Dcaf12	686	623	645	618	556	445	9.51771	9.53485	9.47122	9.33967	9.26915	9.00943	592.232	-0.300685	0.145548	-2.06588	0.0388394	0.38861
Gm19522	97	89	103	52	78	67	7.07526	7.09977	7.17015	6.4318	6.87515	6.75143	80.881	-0.571956	0.276995	-2.06486	0.0389363	0.388961
Gnmt	33089	21582	24786	26396	19948	18017	15.0323	14.5735	14.6558	14.6688	14.3427	14.2386	23747.1	-0.327355	0.158533	-2.0649	0.0389328	0.388961
Dock4	645	707	740	534	491	649	9.43362	9.70836	9.65933	9.14229	9.10161	9.51966	627.231	-0.345897	0.167642	-2.06332	0.0390826	0.389996
Smoc1	2700	2518	2477	2591	2094	1833	11.436	11.4916	11.3527	11.34	11.1139	10.9673	2355.82	-0.27125	0.131537	-2.06216	0.0391927	0.389996
Idh3b	3465	2754	3131	2834	2762	2557	11.7914	11.6191	11.6861	11.4674	11.5072	11.4395	2900.28	-0.219487	0.106435	-2.06217	0.0391914	0.389996
Mapkapk3	12	14	13	29	9	61	5.41118	5.55751	5.46908	5.95117	5.28185	6.6593	23.0294	1.32915	0.644627	2.06189	0.0392186	0.389996
Amt	602	570	567	696	655	882	9.33981	9.41354	9.296	9.5015	9.49189	9.94197	659.898	0.339978	0.164893	2.06181	0.0392261	0.389996
Slc22a13b-ps	17	22	32	12	7	13	5.60855	5.84914	6.06747	5.39741	5.1705	5.48531	17.1736	-1.17657	0.570638	-2.06185	0.039222	0.389996
Fam129b	78	58	57	99	127	73	6.8472	6.66082	6.56641	7.06891	7.4039	6.83766	81.2759	0.608087	0.295203	2.0599	0.0394085	0.391499
Hk3	31	31	10	37	40	71	6.02143	6.10667	5.33252	6.14021	6.24919	6.80952	36.7185	1.0189	0.494808	2.05918	0.0394774	0.391874
Trhde	134	156	160	94	118	116	7.43398	7.73984	7.6731	7.0137	7.32067	7.33467	129.743	-0.481214	0.233881	-2.05751	0.039637	0.392528
Sspo	80	67	57	50	32	48	6.87308	6.80348	6.56641	6.39656	6.06729	6.43466	55.484	-0.675386	0.328224	-2.0577	0.0396192	0.392528
Usp10	1544	1389	1705	1539	1253	1099	10.6449	10.6493	10.8236	10.6033	10.3901	10.248	1412.35	-0.282118	0.137106	-2.05767	0.039622	0.392528
2210408I21Rik	51	43	67	35	20	39	6.43806	6.38264	6.72242	6.09565	5.72875	6.25276	42.3188	-0.795701	0.386828	-2.05699	0.0396873	0.392717
Lin52	228	160	182	163	136	134	8.07048	7.77023	7.82761	7.63126	7.48248	7.49949	165.971	-0.418335	0.20341	-2.0566	0.0397243	0.392773
H2-Aa	302	371	309	324	711	926	8.42622	8.83677	8.49129	8.48288	9.60414	10.0095	492.436	0.98413	0.478629	2.05614	0.0397688	0.392904
Ak3	5504	4750	5672	4456	4983	4311	12.453	12.3979	12.5356	12.113	12.3498	12.1847	4923.13	-0.233408	0.113558	-2.05541	0.0398396	0.393295
Lepr	120	100	141	573	460	73	7.30884	7.22703	7.52458	9.2373	9.01427	6.83766	238.932	1.56977	0.76406	2.05451	0.039926	0.393529
Fam13a	846	942	1062	997	1676	1179	9.80568	10.1056	10.1594	9.99654	10.7991	10.3462	1114.08	0.411947	0.200507	2.05452	0.039925	0.393529
Appl1	302	347	374	384	429	584	8.42622	8.74855	8.74019	8.70404	8.92128	9.37582	403	0.429241	0.208994	2.05385	0.0399904	0.393583
1110006O24Rik	26	12	23	9	8	9	5.89058	5.46976	5.82338	5.257	5.22808	5.29578	14.3534	-1.24021	0.603856	-2.05381	0.0399941	0.393583
Sumo1	427	349	440	324	348	320	8.87878	8.75611	8.95529	8.48288	8.64543	8.5746	366.166	-0.314066	0.153046	-2.0521	0.0401595	0.394269
Wfdc21	5640	4384	4988	3796	4787	3955	12.488	12.2831	12.3515	11.884	12.2923	12.0615	4570.02	-0.277572	0.135302	-2.05151	0.0402174	0.394269
Inhba	19	44	35	58	47	75	5.67785	6.40315	6.13887	6.53213	6.38925	6.86522	46.3772	0.840162	0.40954	2.05148	0.0402207	0.394269
Lcor	75	66	95	60	36	57	6.80744	6.78835	7.0825	6.56393	6.16158	6.59416	64.52	-0.648381	0.315955	-2.05213	0.0401571	0.394269
Sytl1	280	168	229	153	57	17	8.32938	7.82911	8.11033	7.55693	6.56618	5.64359	148.749	-1.62612	0.79229	-2.05243	0.040128	0.394269
Cdc37l1	1410	1263	1201	1230	991	1068	10.5173	10.5156	10.3311	10.2891	10.0627	10.208	1188.37	-0.263518	0.128503	-2.05068	0.040298	0.394526
Fdps	364	234	405	288	235	239	8.66846	8.2397	8.84524	8.33172	8.1424	8.20074	291.541	-0.413866	0.20183	-2.05056	0.0403097	0.394526
Nid2	45	24	32	77	64	37	6.32685	5.91144	6.06747	6.80742	6.67726	6.20854	45.7612	0.793085	0.386834	2.0502	0.0403454	0.394568
Zfp770	88	65	52	103	93	114	6.97194	6.77305	6.48093	7.11153	7.05944	7.3151	85.3017	0.57682	0.281492	2.04915	0.0404471	0.395255
Gsr	1264	1058	1393	1693	1539	1323	10.364	10.2675	10.539	10.7376	10.6789	10.5077	1367.08	0.26942	0.131595	2.04734	0.0406247	0.396538
Eif1b	202	204	281	307	322	284	7.92099	8.06754	8.36916	8.41348	8.54434	8.42033	265.052	0.385927	0.188517	2.04717	0.0406414	0.396538
Acsf2	5102	4683	4801	4632	3500	4293	12.3444	12.3776	12.2968	12.1684	11.8447	12.1787	4482.52	-0.257777	0.126186	-2.04284	0.0410685	0.39827
Map3k14	40	48	53	102	78	52	6.22616	6.48207	6.49847	7.101	6.87515	6.50795	61.5182	0.679746	0.332402	2.04495	0.0408599	0.39827
Gga3	215	224	209	267	292	287	7.9977	8.18459	7.9968	8.23556	8.41808	8.43384	248.139	0.359012	0.175727	2.04301	0.0410518	0.39827
Dhx37	260	196	206	328	290	250	8.23527	8.0179	7.97896	8.49874	8.40926	8.25761	252.737	0.366168	0.17911	2.04437	0.0409167	0.39827
Sh3rf1	46	94	54	101	112	105	6.34607	7.15907	6.51579	7.09038	7.2623	7.22349	85.4149	0.669782	0.327772	2.04344	0.041009	0.39827
Prdx2	2147	1710	2049	1735	1815	1509	11.1106	10.9426	11.0835	10.7722	10.9116	10.6927	1816.61	-0.245178	0.119954	-2.04392	0.0409611	0.39827
Deb1	402	309	334	271	292	278	8.79897	8.59673	8.59219	8.25438	8.41808	8.39293	312.819	-0.3329	0.162851	-2.0442	0.0409335	0.39827
Gyk	2761	2540	2515	3547	2927	2893	11.4678	11.504	11.3743	11.7872	11.5898	11.6152	2845.18	0.232386	0.113759	2.0428	0.0410725	0.39827
Uqcr11	1808	1333	1676	1427	1426	1230	10.8675	10.5914	10.7994	10.4972	10.5716	10.4055	1473.21	-0.258734	0.126759	-2.04115	0.0412355	0.398317
Clk4	954	766	885	720	695	775	9.97191	9.81884	9.9061	9.54785	9.57295	9.76322	795.499	-0.269545	0.132146	-2.03975	0.0413751	0.398317
Trim37	283	256	283	240	208	215	8.34298	8.35395	8.37824	8.10159	7.99058	8.0682	246.395	-0.335494	0.16457	-2.03861	0.0414894	0.398317
2025-09-04	109	90	115	120	177	151	7.20201	7.11184	7.29206	7.27937	7.79365	7.63922	126.4	0.496495	0.243405	2.03979	0.0413713	0.398317
Lifr	3566	3687	3375	2429	2845	3343	11.8324	12.0355	11.7932	11.2483	11.5493	11.8214	3208.01	-0.324056	0.158815	-2.04047	0.0413038	0.398317
Dyrk1a	392	403	456	515	540	512	8.76576	8.94657	9.00292	9.09362	9.22968	9.19768	467.521	0.299643	0.146923	2.03946	0.041404	0.398317
Ptprs	202	147	128	162	305	237	7.92099	7.669	7.41313	7.624	8.47416	8.19015	196.105	0.549184	0.269181	2.0402	0.0413306	0.398317
Aldh7a1	9453	8341	8670	7855	7616	7878	13.2291	13.2057	13.1445	12.9253	12.958	13.049	8268.58	-0.203664	0.0997941	-2.04084	0.0412663	0.398317
Pqlc1	1279	1369	1640	1679	1958	1722	10.3806	10.6289	10.7688	10.7259	11.0188	10.879	1601.2	0.296936	0.145641	2.03883	0.0414675	0.398317
Chp1	3061	2850	3180	3187	3512	5417	11.6146	11.668	11.7083	11.6346	11.8496	12.5117	3529.75	0.401302	0.196703	2.04014	0.0413364	0.398317
Arhgef26	1548	1623	1132	1481	1048	626	10.6486	10.8688	10.2484	10.5493	10.1405	9.47039	1236.79	-0.494591	0.242418	-2.04024	0.0413261	0.398317
Emc1	757	680	767	683	625	571	9.65264	9.65483	9.7086	9.47576	9.42796	9.34525	676.991	-0.256197	0.125641	-2.03911	0.0414386	0.398317
Ttyh3	149	173	212	225	253	249	7.55674	7.86471	8.01442	8.02135	8.23533	8.25253	209.412	0.420455	0.20622	2.03887	0.0414634	0.398317
Mapkapk2	1472	1450	1383	2011	1721	1531	10.5778	10.7098	10.5289	10.9807	10.8365	10.7131	1584.46	0.258322	0.126753	2.038	0.0415497	0.398592
Zfp799	98	81	68	127	101	133	7.08628	6.99928	6.73706	7.34301	7.14849	7.49082	100.732	0.524398	0.257402	2.03727	0.0416227	0.398854
Hsdl2	2427	2186	2220	2973	2750	2418	11.2845	11.2906	11.1971	11.5356	11.501	11.36	2479.39	0.225134	0.110517	2.03709	0.0416406	0.398854
Phf21a	380	355	313	506	440	394	8.72486	8.77856	8.50792	9.06998	8.95497	8.84756	395.359	0.324604	0.159403	2.03638	0.0417125	0.399239
Npr3	17	21	26	21	46	62	5.60855	5.81667	5.91054	5.72554	6.37015	6.6751	32.2669	1.00108	0.492223	2.0338	0.0419719	0.401014
Gstm7	497	381	412	611	469	553	9.08123	8.87199	8.86793	9.32422	9.04018	9.30181	483.421	0.317605	0.15618	2.03358	0.0419936	0.401014
Gsta4	530	495	894	410	502	507	9.16761	9.22228	9.92011	8.79022	9.13137	9.18446	554.311	-0.450397	0.221435	-2.034	0.041952	0.401014
Fli1	16	21	32	45	33	51	5.57209	5.81667	6.06747	6.304	6.09155	6.49001	32.8239	0.878149	0.43195	2.03299	0.0420538	0.401284
Cflar	2122	2330	1959	1682	1949	1716	11.094	11.3812	11.0199	10.7284	11.0123	10.8741	1958.09	-0.290841	0.143276	-2.02993	0.0423634	0.403014
Tmem191c	72	54	48	51	29	25	6.76647	6.59219	6.40828	6.4143	5.99142	5.90333	46.1299	-0.761549	0.37507	-2.03042	0.042314	0.403014
Cald1	4236	4260	3623	5041	4827	4834	12.0783	12.2421	11.8944	12.2895	12.3042	12.3486	4451.88	0.25008	0.123187	2.03008	0.0423481	0.403014
Gapdh	24447	20983	22019	22904	18454	16822	14.5962	14.5329	14.4853	14.4644	14.2306	14.1398	20805.8	-0.242111	0.119267	-2.02999	0.0423578	0.403014
Lpin2	15416	12893	11176	12037	11949	7587	13.9323	13.8318	13.5093	13.5385	13.6052	12.9949	11772	-0.353512	0.174324	-2.0279	0.0425702	0.404063
Caprin1	3207	2832	2851	3598	3396	3473	11.681	11.6589	11.5527	11.8075	11.8017	11.8758	3208.75	0.211507	0.104274	2.02839	0.0425209	0.404063
Cotl1	116	91	124	147	187	132	7.27093	7.1238	7.37698	7.51037	7.8602	7.4821	131.824	0.473364	0.233419	2.02796	0.0425645	0.404063
Cyp2c70	2167	1593	2298	1329	1963	1476	11.1238	10.8424	11.2461	10.3974	11.0225	10.6616	1794.93	-0.358803	0.176994	-2.0272	0.0426417	0.404437
Prex2	88	127	127	75	68	92	6.97194	7.49757	7.40418	6.78096	6.73682	7.0795	96.413	-0.571027	0.281753	-2.02669	0.0426942	0.404629
Dym	665	654	703	495	583	586	9.47526	9.60134	9.58895	9.04055	9.33339	9.38047	613.227	-0.302961	0.149512	-2.02633	0.0427305	0.404668
Memo1	401	360	440	327	333	327	8.79568	8.79701	8.95529	8.49479	8.58798	8.60276	363.164	-0.305411	0.150902	-2.0239	0.0429805	0.405011
Zfp518a	160	130	114	216	156	188	7.64043	7.52465	7.2823	7.97094	7.64282	7.9027	159.448	0.445149	0.21985	2.02478	0.0428897	0.405011
Fam214b	436	364	398	429	239	239	8.90646	8.8116	8.82218	8.85008	8.16358	8.20074	347.947	-0.43562	0.215198	-2.02428	0.0429416	0.405011
Sod3	241	215	345	273	413	447	8.13973	8.1331	8.63444	8.2637	8.87083	9.01542	321.378	0.489873	0.241884	2.02524	0.0428427	0.405011
Arhgdib	42	68	60	91	76	102	6.2674	6.81843	6.61516	6.97949	6.84859	7.19156	73.0555	0.628855	0.310579	2.02478	0.0428898	0.405011
Plscr2	462	404	482	404	395	300	8.98356	8.94987	9.07712	8.77078	8.81187	8.49095	405.428	-0.321146	0.158686	-2.02378	0.0429924	0.405011
Aifm1	1643	1522	1587	1479	1294	1368	10.7325	10.7781	10.7225	10.5474	10.4352	10.5547	1475.94	-0.224449	0.110855	-2.02471	0.0428971	0.405011
Dnajc12	99	106	120	192	145	125	7.09721	7.29183	7.33987	7.82709	7.55689	7.4195	130.04	0.473905	0.234223	2.02331	0.0430411	0.405167
Phldb3	121	114	126	222	136	153	7.31816	7.3738	7.39517	8.00474	7.48248	7.65479	143.972	0.469455	0.232085	2.02277	0.0430965	0.405385
Rnf11	1438	1230	1362	1751	1552	1483	10.5449	10.4784	10.5074	10.7851	10.6907	10.6683	1459.16	0.222836	0.110186	2.02237	0.0431382	0.405473
Pik3r1	1400	1484	1046	1208	1022	950	10.5073	10.7425	10.1382	10.2639	10.1056	10.045	1182.39	-0.341058	0.168676	-2.02197	0.0431792	0.40549
9430037G07Rik	690	359	221	296	131	177	9.52566	8.79334	8.066	8.36672	7.43937	7.82935	309.134	-1.0974	0.542805	-2.02173	0.0432045	0.40549
Gm6225	9	6	6	18	16	18	5.26912	5.14062	5.10835	5.62744	5.58842	5.67964	12.0523	1.28833	0.637464	2.02102	0.0432778	0.405572
Pccb	3935	3375	3724	3412	3161	3195	11.9729	11.9092	11.9336	11.7318	11.6994	11.7568	3449.82	-0.199143	0.0985244	-2.02125	0.0432536	0.405572
Bcor	371	321	313	522	363	416	8.69341	8.64643	8.50792	9.11174	8.70067	8.91964	381.34	0.344053	0.170319	2.02005	0.0433785	0.406213
Zfp605	91	44	69	157	112	66	7.00725	6.40315	6.75155	7.58713	7.2623	6.73651	88.2371	0.691102	0.342222	2.01946	0.0434399	0.406485
Acot2	371	342	426	610	483	393	8.69341	8.72947	8.91228	9.322	9.07957	8.8442	433.442	0.352901	0.174798	2.0189	0.0434974	0.40672
Rsrp1	6313	5408	4821	4974	4534	4634	12.6496	12.5838	12.3028	12.2703	12.2146	12.2881	5092.32	-0.251243	0.124479	-2.01835	0.0435544	0.40695
Slc16a11	95	86	106	48	72	74	7.05296	7.06294	7.20164	6.36034	6.79386	6.85151	80.0913	-0.580916	0.287919	-2.01764	0.0436287	0.407342
Spp2	1853	1659	1522	1448	1413	1446	10.9022	10.8998	10.6636	10.5177	10.5587	10.6327	1551.51	-0.249449	0.123735	-2.01599	0.0438014	0.40788
Atxn1	339	341	364	372	428	634	8.57565	8.72562	8.7046	8.66245	8.91818	9.48772	412.688	0.442332	0.219525	2.01495	0.0439096	0.40788
Styx	69	83	82	39	53	61	6.72423	7.0251	6.92702	6.18322	6.49825	6.6593	64.6761	-0.635713	0.31532	-2.01609	0.0437911	0.40788
Pspc1	145	90	92	150	138	182	7.52504	7.11184	7.04815	7.53384	7.49936	7.86316	131.91	0.510124	0.253012	2.0162	0.0437786	0.40788
Prkg1	8	19	19	27	39	30	5.21601	5.74875	5.69552	5.89881	6.22785	6.04	23.6332	1.0274	0.509884	2.01497	0.0439082	0.40788
Cox6b1	3215	2314	3011	2264	2613	2282	11.6846	11.3714	11.6304	11.1485	11.4283	11.2778	2600.72	-0.270563	0.134236	-2.01557	0.0438445	0.40788
Armcx4	19	24	11	52	28	30	5.67785	5.91144	5.38034	6.4318	5.96502	6.04	27.0702	0.980604	0.486673	2.01492	0.0439135	0.40788
Col5a2	32	25	45	52	55	63	6.04595	5.94138	6.35098	6.4318	6.53265	6.69072	45.0278	0.721684	0.358251	2.01447	0.0439605	0.408014
Pnpo	3667	3136	3333	3272	2734	2866	11.8722	11.8043	11.7753	11.6721	11.4927	11.6019	3151.01	-0.217338	0.107981	-2.01275	0.044141	0.409387
Acss3	219	283	232	198	194	176	8.02049	8.48276	8.12661	7.86444	7.905	7.82248	217.053	-0.404537	0.201036	-2.01226	0.0441929	0.409418
Pemt	3313	3045	3712	3081	3071	2499	11.7274	11.7623	11.929	11.5864	11.6582	11.4069	3103.63	-0.245247	0.121952	-2.01102	0.0443236	0.409418
Mafg	1125	1060	995	1122	783	632	10.2012	10.2701	10.0686	10.1608	9.73669	9.48341	946.733	-0.362896	0.180387	-2.01177	0.0442444	0.409418
Zbtb20	101	86	104	82	46	71	7.11881	7.06294	7.18073	6.87139	6.37015	6.80952	81.233	-0.57375	0.285213	-2.01166	0.0442562	0.409418
Acy3	864	961	837	728	575	826	9.83475	10.1334	9.82899	9.56297	9.31466	9.85119	798.221	-0.350423	0.174261	-2.01091	0.044335	0.409418
Tmem125	153	105	127	178	195	153	7.58775	7.28124	7.40418	7.73592	7.91129	7.65479	150.511	0.430522	0.214185	2.01004	0.0444267	0.409418
Cpeb2	569	717	696	743	887	957	9.26343	9.72769	9.57525	9.59091	9.90889	10.0552	760.803	0.358172	0.178121	2.01083	0.0443433	0.409418
Brca2	110	108	104	90	63	78	7.21206	7.31278	7.18073	6.96789	6.66195	6.90555	91.8788	-0.508104	0.252783	-2.01004	0.0444264	0.409418
Etv6	246	340	223	401	381	333	8.1655	8.72176	8.07721	8.76097	8.76428	8.62646	319.807	0.422907	0.210408	2.00994	0.0444375	0.409418
Mrgbp	130	84	92	173	156	112	7.39935	7.03783	7.04815	7.70189	7.64282	7.29526	123.071	0.503431	0.250521	2.00954	0.0444802	0.409511
Ptk2b	980	878	876	854	700	773	10.0092	10.0078	9.89195	9.78234	9.58277	9.75966	839.739	-0.258653	0.128818	-2.0079	0.0446544	0.410814
Psmd11	1456	1203	1525	1876	1738	1463	10.5624	10.4473	10.6663	10.8824	10.8503	10.6491	1531.02	0.254458	0.126788	2.00695	0.0447546	0.411293
Pou6f1	133	111	150	169	185	178	7.42541	7.34362	7.59688	7.67406	7.84714	7.83617	153.373	0.413651	0.206125	2.00679	0.0447719	0.411293
Zfp281	706	673	961	394	567	742	9.55702	9.64063	10.0203	8.7378	9.29567	9.7033	673.706	-0.468271	0.233523	-2.00525	0.0449364	0.411405
Tecpr2	205	183	158	261	213	253	7.93907	7.93335	7.65818	8.20685	8.01994	8.27273	210.973	0.387341	0.193174	2.00514	0.0449478	0.411405
Reep5	177	212	290	145	160	189	7.76075	8.11552	8.40956	7.4945	7.67281	7.90919	195.432	-0.480632	0.239672	-2.00538	0.044923	0.411405
Rit1	94	123	159	179	180	176	7.04167	7.46064	7.66566	7.74263	7.81395	7.82248	151.172	0.480699	0.239625	2.00605	0.0448511	0.411405
Ces2a	7520	6819	11220	7244	6972	6370	12.9005	12.9163	13.515	12.8091	12.8312	12.744	7645.96	-0.333971	0.166541	-2.00534	0.0449268	0.411405
Tk2	298	271	342	376	371	412	8.40909	8.42694	8.62304	8.67645	8.72929	8.9068	343.226	0.32653	0.162955	2.00381	0.0450909	0.412414
Cpsf4l	227	189	189	149	188	115	8.06501	7.973	7.87344	7.52606	7.86669	7.32492	175.329	-0.445522	0.222582	-2.00161	0.0453265	0.414095
Cxadr	1204	1158	1183	1366	1395	1534	10.296	10.3938	10.31	10.4359	10.5407	10.7159	1301.76	0.253987	0.1269	2.00148	0.0453405	0.414095
Syne1	569	501	637	614	655	1062	9.26343	9.23855	9.4542	9.33086	9.49189	10.2002	671.678	0.438682	0.219543	1.99816	0.0456995	0.414661
Car2	108	85	89	153	114	129	7.19188	7.05044	7.01292	7.55693	7.28203	7.45561	112.047	0.465047	0.232718	1.99833	0.0456805	0.414661
Sult1b1	498	444	370	371	316	367	9.08392	9.076	8.72606	8.65893	8.51996	8.75387	393.109	-0.341517	0.17085	-1.99893	0.0456165	0.414661
Wbscr27	194	167	211	274	210	274	7.87165	7.82188	8.00857	8.26834	8.0024	8.37436	220.191	0.384006	0.192133	1.99864	0.0456473	0.414661
Tmsb10	69	63	98	84	148	121	6.72423	6.74193	7.11602	6.89616	7.58085	7.38243	96.8019	0.60406	0.302246	1.99857	0.0456546	0.414661
Zfp324	49	48	54	76	96	62	6.40204	6.48207	6.51579	6.79426	7.09351	6.6751	63.7322	0.605671	0.303011	1.99884	0.0456256	0.414661
Tgfb1i1	16	18	22	34	38	32	5.57209	5.71316	5.79278	6.07274	6.20615	6.09057	26.4989	0.866984	0.433435	2.00026	0.0454718	0.414661
Psd3	816	960	1052	780	688	839	9.75589	10.1319	10.1462	9.65758	9.55909	9.87278	854.819	-0.321354	0.1607	-1.99971	0.0455313	0.414661
Cox7b	2332	1640	1846	1630	1654	1618	11.2278	10.8835	10.9359	10.6842	10.7804	10.791	1775.72	-0.264485	0.132337	-1.99857	0.045655	0.414661
Trim23	148	180	183	211	225	258	7.54888	7.91311	7.83425	7.94215	8.08804	8.29759	200.439	0.415883	0.208222	1.99731	0.0457915	0.415196
Slc39a2	48	47	61	24	35	36	6.38365	6.46278	6.63102	5.81551	6.13868	6.18582	41.8184	-0.733357	0.367324	-1.99648	0.0458812	0.415289
Ppara	9103	8663	6459	8351	5711	5356	13.1749	13.2601	12.7219	13.0132	12.5451	12.4954	7237.98	-0.356689	0.178675	-1.9963	0.0459009	0.415289
Ciita	12	8	10	10	19	46	5.41118	5.265	5.33252	5.30636	5.69537	6.39641	17.5744	1.32845	0.665381	1.99653	0.0458766	0.415289
Fer1l5	91	80	104	127	137	120	7.00725	6.98618	7.18073	7.34301	7.49094	7.37301	109.096	0.459305	0.230287	1.99449	0.0460983	0.416565
Hspe1	2131	1602	1799	1428	1635	1585	11.1	10.8504	10.8994	10.4981	10.7641	10.762	1688.62	-0.267736	0.134264	-1.9941	0.0461414	0.416565
Tlr2	11	4	16	17	30	25	5.3663	4.99114	5.58856	5.5926	6.01724	5.90333	17.0176	1.21493	0.609194	1.99433	0.0461165	0.416565
Sec16b	3558	2519	2549	2916	1954	2110	11.8291	11.4922	11.3934	11.508	11.0159	11.1666	2579.93	-0.331143	0.166126	-1.99333	0.0462258	0.416729
1700024P16Rik	157	133	147	123	85	116	7.61809	7.55122	7.57319	7.307	6.96424	7.33467	126.243	-0.455696	0.228605	-1.99337	0.0462206	0.416729
Ftcd	11537	10508	10187	10256	8296	9430	13.5154	13.5376	13.3761	13.3084	13.0808	13.3073	9993.22	-0.230643	0.115752	-1.99256	0.0463095	0.417184
Ddit4	541	687	350	442	171	137	9.19529	9.6689	8.65323	8.88964	7.75217	7.52518	387.955	-1.13811	0.571585	-1.99114	0.0464652	0.417372
Sar1b	2760	2175	2353	2167	2173	1988	11.4673	11.2834	11.2797	11.0865	11.1664	11.0822	2256.69	-0.225397	0.113171	-1.99165	0.0464092	0.417372
Vdac1	3186	2701	3220	2811	2741	2440	11.6717	11.5915	11.7261	11.4558	11.4963	11.3729	2833.79	-0.211982	0.106475	-1.99091	0.0464907	0.417372
Ppp1r10	893	709	806	327	550	802	9.88039	9.71225	9.77691	8.49479	9.25448	9.81046	681.459	-0.523574	0.263026	-1.99058	0.0465276	0.417372
Elf2	629	537	549	513	485	452	9.39943	9.33249	9.25234	9.0884	9.08511	9.03029	524.913	-0.266917	0.134011	-1.99176	0.0463972	0.417372
Map3k10	219	186	236	293	283	249	8.02049	7.95331	8.14802	8.35369	8.37793	8.25253	242.504	0.340299	0.170957	1.99056	0.0465297	0.417372
Pinx1	36	33	41	61	72	46	6.13935	6.1571	6.27037	6.57955	6.79386	6.39641	47.7671	0.676578	0.340128	1.98918	0.046681	0.417548
Cks1b	97	46	60	47	48	29	7.07526	6.44321	6.61516	6.34183	6.40806	6.0139	53.8665	-0.727041	0.36551	-1.98911	0.0466885	0.417548
Lrriq3	27	33	28	15	18	14	5.91795	6.1571	5.96519	5.51913	5.66091	5.52728	22.5477	-0.935929	0.47044	-1.98948	0.0466487	0.417548
Hsd17b2	2108	1606	1977	1444	1673	1656	11.0847	10.8539	11.0329	10.5138	10.7965	10.8238	1735.85	-0.269383	0.135417	-1.98928	0.04667	0.417548
Mir6236	322	198	161	161	151	174	8.50892	8.03047	7.6805	7.61671	7.60441	7.80866	193.338	-0.50174	0.252274	-1.98887	0.0467154	0.417548
Mgat5	40	50	41	78	55	76	6.22616	6.51981	6.27037	6.82046	6.53265	6.8788	56.4259	0.641879	0.323127	1.98646	0.0469823	0.419635
Pipox	4051	3663	4095	3421	3163	3654	12.0145	12.0262	12.0693	11.7356	11.7003	11.9484	3661.02	-0.227886	0.114769	-1.98562	0.047076	0.419875
Cd74	498	625	544	536	1176	1577	9.08392	9.53923	9.23998	9.14732	10.3013	10.7548	829.466	0.967234	0.487086	1.98575	0.0470605	0.419875
Tbc1d16	783	662	683	708	508	549	9.69906	9.61801	9.54943	9.52486	9.14735	9.29198	644.883	-0.297678	0.149978	-1.9848	0.0471663	0.420084
Chid1	355	360	364	278	280	317	8.63574	8.79701	8.7046	8.28673	8.36429	8.56236	325.147	-0.326415	0.164435	-1.98507	0.0471369	0.420084
Actn1	504	673	673	471	378	573	9.09999	9.64063	9.52926	8.97417	8.75387	9.34999	546.013	-0.408597	0.205899	-1.98445	0.0472051	0.420132
Prkacb	1121	1066	1161	864	948	1011	10.1963	10.278	10.2837	9.7984	10.0011	10.1316	1026.09	-0.267354	0.134823	-1.983	0.0473677	0.421117
Fah	10968	8322	9888	9181	8407	7925	13.4427	13.2024	13.3333	13.1493	13.0999	13.0575	9054.43	-0.215114	0.108487	-1.98286	0.0473828	0.421117
Cnnm3	388	352	317	451	460	417	8.75225	8.76738	8.52436	8.91641	9.01427	8.92283	395.37	0.303453	0.153129	1.98168	0.0475154	0.421997
Stard8	179	219	209	151	170	146	7.77425	8.15621	7.9968	7.54158	7.74513	7.59954	178.95	-0.408505	0.206246	-1.98067	0.0476285	0.422703
Dusp12	202	186	163	336	234	194	7.92099	7.95331	7.69519	8.52993	8.13705	7.94117	217.022	0.435857	0.220187	1.97949	0.0477614	0.423583
Mug1	158609	184694	145957	118488	149129	134880	17.292	17.6686	17.2119	16.8334	17.2425	17.1403	148735	-0.310631	0.156963	-1.979	0.0478156	0.423765
Slc17a8	819	669	674	867	787	1113	9.76095	9.63244	9.53129	9.80318	9.7437	10.2657	818.053	0.338847	0.171331	1.97773	0.0479591	0.423866
Atp5s	146	112	109	76	94	94	7.53303	7.35376	7.23244	6.79426	7.07089	7.10265	104.841	-0.49275	0.249126	-1.97791	0.0479387	0.423866
Uqcc1	520	553	477	478	406	399	9.14198	9.37236	9.06314	8.99385	8.84819	8.86426	470.896	-0.304803	0.15412	-1.97771	0.0479619	0.423866
Pik3c2a	1138	1002	1024	1128	753	683	10.2173	10.1916	10.1086	10.1682	9.68293	9.58954	947.876	-0.337135	0.170448	-1.97793	0.0479367	0.423866
Des	52	45	51	86	89	55	6.4557	6.42333	6.46314	6.92049	7.01266	6.56035	62.3936	0.607777	0.307586	1.97595	0.0481599	0.424615
Ifi202b	26	31	32	9	12	23	5.89058	6.10667	6.06747	5.257	5.42563	5.84384	22.2887	-1.03267	0.522721	-1.97557	0.048204	0.424615
Apoh	32911	27106	30235	33175	37802	35973	15.0245	14.9018	14.9421	14.9981	15.2636	15.2347	32697.2	0.226096	0.114452	1.97546	0.0482156	0.424615
Ell2	2573	2635	1895	1817	2186	1750	11.3675	11.5562	10.9729	10.8373	11.1749	10.9018	2140.46	-0.333725	0.168857	-1.97638	0.0481114	0.424615
Ncald	181	242	120	227	279	299	7.78763	8.28231	7.33987	8.03231	8.35972	8.48664	224.932	0.534717	0.27061	1.97597	0.0481585	0.424615
Vprbp	569	678	637	529	557	468	9.26343	9.65079	9.4542	9.12964	9.27158	9.07687	572.212	-0.309804	0.156851	-1.97515	0.0482509	0.424628
Itch	1983	2035	1817	1919	1582	1479	10.9981	11.189	10.9135	10.9145	10.7177	10.6645	1795.61	-0.261724	0.13264	-1.9732	0.0484731	0.426131
Glt1d1	338	142	186	190	99	153	8.57181	7.62805	7.85398	7.81442	7.12676	7.65479	182.315	-0.603089	0.305663	-1.97305	0.0484895	0.426131
Mlxipl	4312	4048	4703	5424	5089	4801	12.1037	12.169	12.2673	12.3943	12.3799	12.3388	4701.39	0.203572	0.103195	1.97269	0.0485308	0.426196
C730027H18Rik	347	258	351	372	396	464	8.60601	8.3639	8.65697	8.66245	8.81521	9.06537	362.606	0.3519	0.178466	1.97181	0.0486318	0.426785
Atxn7l3b	1667	1701	1651	2119	2022	1848	10.7529	10.9351	10.7782	11.0547	11.0644	10.9788	1825.59	0.225614	0.114553	1.96951	0.048894	0.428579
Tubb5	477	417	679	665	750	633	9.02623	8.99208	9.5414	9.43935	9.67744	9.48556	599.282	0.361161	0.183384	1.96942	0.0489044	0.428579
Ado	276	251	242	332	350	296	8.31104	8.32878	8.17956	8.51442	8.65292	8.47362	289.49	0.321075	0.163143	1.96806	0.0490615	0.429655
Diap2	399	381	405	349	270	345	8.78908	8.87199	8.84524	8.5792	8.31787	8.67273	356.937	-0.323326	0.164325	-1.9676	0.049114	0.429816
Acta2	33	15	24	11	14	9	6.06998	5.59866	5.85318	5.35304	5.51039	5.29578	17.481	-1.09351	0.556041	-1.96661	0.0492287	0.429921
Tor1b	1245	1096	970	1082	902	766	10.3429	10.3168	10.0333	10.1102	9.93212	9.74713	1004.59	-0.298706	0.151866	-1.96691	0.0491935	0.429921
Rap1gap	142	167	157	84	122	129	7.50078	7.82188	7.65066	6.89616	7.35828	7.45561	133.812	-0.498753	0.253582	-1.96683	0.0492026	0.429921
Ift80	41	24	45	87	40	62	6.24695	5.91144	6.35098	6.9325	6.24919	6.6751	49.1212	0.758876	0.385999	1.966	0.0492983	0.429932
Il12rb1	47	51	41	40	26	14	6.365	6.53828	6.27037	6.20417	5.91036	5.52728	36.348	-0.841099	0.427815	-1.96603	0.0492948	0.429932
Phyhd1	1357	1222	1220	1051	1136	1084	10.4635	10.4693	10.3531	10.0698	10.253	10.2288	1174.38	-0.238914	0.121557	-1.96545	0.0493625	0.430193
Amy1	4180	3294	3391	4225	4530	4205	12.0593	11.8745	11.7999	12.0369	12.2133	12.1491	3947.07	0.234159	0.119187	1.96464	0.0494556	0.430706
Hs3st6	15	23	28	54	47	25	5.53427	5.88072	5.96519	6.4661	6.38925	5.90333	31.6552	0.891813	0.454813	1.96084	0.0498982	0.434259
H3f3b	2484	2040	2076	3175	2319	2576	11.3175	11.1925	11.1021	11.6292	11.2587	11.45	2425.95	0.263474	0.134436	1.95985	0.0500133	0.434359
Extl1	73	80	41	46	129	181	6.78027	6.98618	6.27037	6.32306	7.42175	7.85646	92.2615	0.864679	0.441073	1.9604	0.0499493	0.434359
Mug-ps1	3392	2714	2938	3316	3539	4291	11.761	11.5983	11.5955	11.6911	11.8605	12.1781	3350.74	0.286128	0.145974	1.96013	0.04998	0.434359
Snx32	47	50	57	86	81	66	6.365	6.51981	6.56641	6.92049	6.91404	6.73651	64.0295	0.567958	0.289868	1.95936	0.0500701	0.434552
Steap3	358	397	414	448	519	521	8.64673	8.92661	8.87435	8.90755	9.17618	9.22119	441.66	0.323487	0.165228	1.95782	0.050251	0.43569
Krt18	3265	2683	3074	4293	3516	3095	11.7066	11.5819	11.66	12.0597	11.8512	11.7114	3292.36	0.246014	0.125668	1.95765	0.0502706	0.43569
Man2a1	4863	4399	4670	4654	4002	3520	12.2757	12.288	12.2572	12.1752	12.0361	11.895	4326.59	-0.223339	0.11413	-1.95688	0.0503612	0.436175
Mcu	243	230	242	267	312	355	8.15009	8.21791	8.17956	8.23556	8.50347	8.71018	274.044	0.366131	0.187201	1.95581	0.050487	0.436507
2310047M10Rik	107	101	80	159	141	110	7.18167	7.23804	6.90145	7.602	7.5243	7.27513	115.444	0.477516	0.24417	1.95567	0.0505038	0.436507
Fam214a	3537	2944	1671	2705	1614	1696	11.8207	11.7142	10.7952	11.4012	10.7459	10.8575	2348.15	-0.475514	0.243086	-1.95615	0.0504473	0.436507
Rnf19b	470	424	528	452	355	369	9.00648	9.01431	9.19968	8.91936	8.67148	8.76102	430.537	-0.300384	0.15363	-1.95525	0.0505541	0.436642
Uqcrb	1975	1439	1740	1447	1597	1316	10.9924	10.6991	10.8523	10.5167	10.731	10.5003	1575.55	-0.260229	0.133156	-1.95432	0.0506635	0.436717
Sgtb	35	42	52	26	12	33	6.11666	6.36181	6.48093	5.87171	5.42563	6.11508	33.357	-0.886441	0.453792	-1.95341	0.0507714	0.436717
Trabd	2331	1966	1998	2083	1815	1362	11.2272	11.1401	11.0478	11.0305	10.9116	10.5485	1912.92	-0.289172	0.147992	-1.95397	0.0507051	0.436717
Kirrel	36	27	47	61	54	62	6.13935	5.99905	6.38946	6.57955	6.51557	6.6751	47.4287	0.668124	0.34198	1.95369	0.0507373	0.436717
Gprc5b	10	2	5	20	19	9	5.31906	4.79365	5.04024	5.69383	5.69537	5.29578	10.6047	1.48496	0.759897	1.95416	0.0506822	0.436717
Uqcrc1	6083	5253	6379	5459	5390	4752	12.5964	12.5421	12.704	12.4035	12.4622	12.3241	5522.04	-0.207016	0.105952	-1.95386	0.0507172	0.436717
Kiss1r	14	7	11	24	22	22	5.49495	5.20524	5.38034	5.81551	5.79261	5.81288	16.4714	1.07207	0.54929	1.95174	0.0509686	0.437233
Nfe2l1	3260	3177	2694	2990	2463	2322	11.7044	11.8229	11.4721	11.5437	11.3443	11.3025	2806.22	-0.26432	0.135429	-1.95173	0.0509705	0.437233
Zdhhc2	10	17	16	37	25	25	5.31906	5.67635	5.58856	6.14021	5.88205	5.90333	21.495	0.976396	0.500176	1.9521	0.0509259	0.437233
Ldhd	2976	3029	3048	2964	2617	2281	11.5745	11.7548	11.6479	11.5313	11.4305	11.2772	2806.99	-0.235089	0.120419	-1.95225	0.0509081	0.437233
Bax	197	200	219	342	267	215	7.89036	8.04294	8.05469	8.55288	8.30364	8.0682	237.932	0.386005	0.197809	1.9514	0.0510093	0.437267
Acaa1a	9753	8212	9101	9002	7943	6101	13.2739	13.1833	13.2142	13.121	13.0183	12.6821	8294.68	-0.260744	0.133654	-1.95089	0.0510697	0.437487
Sdc2	3270	3048	3327	3491	4342	3823	11.7087	11.7637	11.7727	11.7645	12.1527	12.0129	3535.57	0.251806	0.129132	1.94999	0.0511772	0.438109
Pdk1	1552	1489	1948	1348	1543	1283	10.6522	10.7472	11.0119	10.4173	10.6825	10.4647	1521	-0.280376	0.143816	-1.94954	0.0512305	0.438267
Mdn1	268	262	314	408	365	307	8.27366	8.38359	8.51205	8.78377	8.70788	8.52078	318.306	0.326893	0.167703	1.94924	0.0512671	0.438281
Nav2	1194	1311	1066	1428	1338	1832	10.2844	10.568	10.1646	10.4981	10.4821	10.9665	1359.56	0.339061	0.17401	1.94852	0.0513532	0.438719
Egln3	132	139	112	233	149	158	7.41678	7.6029	7.26257	8.0647	7.58875	7.69297	152.64	0.459078	0.235714	1.94761	0.051462	0.43935
Zfp839	215	175	214	312	260	218	7.9977	7.87871	8.02604	8.43425	8.26989	8.08545	230.152	0.360472	0.18515	1.94691	0.0515454	0.439601
Pitx3	30	17	10	41	33	36	5.99639	5.67635	5.33252	6.22478	6.09155	6.18582	27.5371	0.928874	0.477277	1.94619	0.0516314	0.439601
Gtdc1	118	104	120	94	80	80	7.29002	7.27056	7.33987	7.0137	6.9012	6.93179	98.8571	-0.454487	0.233485	-1.94653	0.0515909	0.439601
Vps18	279	228	231	367	306	275	8.32482	8.20689	8.1212	8.64476	8.47839	8.37903	278.653	0.334245	0.171734	1.9463	0.0516187	0.439601
C920021L13Rik	23	21	21	15	7	9	5.80433	5.81667	5.76131	5.51913	5.1705	5.29578	15.9328	-1.10115	0.566325	-1.94439	0.0518488	0.441154
Dcun1d3	433	360	278	343	259	223	8.89729	8.79701	8.35543	8.55667	8.26501	8.11376	314.124	-0.408488	0.210124	-1.94403	0.0518918	0.441221
Zfp36l1	4006	3900	3225	4260	4990	4454	11.9985	12.1158	11.7283	12.0487	12.3518	12.2314	4124.84	0.274166	0.141164	1.94219	0.0521144	0.442215
Capn15	353	296	334	496	387	361	8.62836	8.54088	8.59219	9.04325	8.78487	8.73219	367.938	0.312055	0.16064	1.94258	0.0520673	0.442215
Srp72	1845	1777	1714	1550	1566	1541	10.8961	10.9969	10.831	10.6133	10.7034	10.7223	1660.51	-0.221992	0.114294	-1.9423	0.0521011	0.442215
Ids	229	169	253	256	309	290	8.07593	7.83631	8.23563	8.18249	8.49098	8.44722	249.363	0.378354	0.194855	1.94172	0.052171	0.442397
Gpd2	799	813	859	1065	1091	868	9.72689	9.90116	9.86485	10.0882	10.1966	9.9198	910.635	0.262249	0.135081	1.94142	0.052207	0.442404
Eif1	9752	7396	8505	6693	8339	6604	13.2738	13.033	13.1169	12.6956	13.0882	12.7958	7839.79	-0.26372	0.136015	-1.9389	0.0525135	0.444387
Wbp1	410	373	434	372	299	337	8.82499	8.84389	8.93701	8.66245	8.44855	8.64205	369.077	-0.29706	0.153232	-1.93862	0.0525471	0.444387
Coro1a	37	36	38	59	53	63	6.16163	6.2291	6.20635	6.54813	6.49825	6.69072	47.412	0.632779	0.326335	1.93904	0.0524959	0.444387
Abcb11	2633	3222	3754	3580	4322	4354	11.4003	11.8429	11.9451	11.8004	12.1461	12.1989	3636.6	0.326455	0.168522	1.93716	0.0527258	0.445599
Rasal2	107	213	127	244	201	226	7.18167	8.1214	7.40418	8.12225	7.94844	8.13047	186.333	0.538956	0.278329	1.9364	0.0528188	0.445785
Ccnl2	3172	2543	2604	2745	2198	2218	11.6654	11.5056	11.4237	11.4221	11.1827	11.2374	2563.74	-0.241885	0.124899	-1.93665	0.0527883	0.445785
Fmo1	4248	3533	3272	2966	3436	2963	12.0823	11.9745	11.7489	11.5322	11.8184	11.6493	3389.75	-0.261004	0.134839	-1.93567	0.0529078	0.446236
Glo1	3250	3044	3944	3990	4231	4099	11.7	11.7619	12.0156	11.9552	12.1157	12.1126	3740.11	0.24548	0.126844	1.9353	0.052954	0.446326
Rusc2	1194	1271	744	997	818	665	10.2844	10.5244	9.66673	9.99654	9.79697	9.55297	946.106	-0.41208	0.212969	-1.93493	0.0529993	0.446409
Atp1b2	10	2	7	9	16	27	5.31906	4.79365	5.1706	5.257	5.58842	5.95991	11.786	1.46872	0.759325	1.93425	0.0530829	0.446814
Plscr3	138	107	118	175	171	142	7.46778	7.30234	7.32094	7.7156	7.75217	7.56697	140.665	0.403217	0.208632	1.93268	0.0532761	0.447597
Ppp2r2a	418	345	443	274	345	344	8.85055	8.74095	8.96434	8.26834	8.63412	8.66893	360.262	-0.340664	0.176304	-1.93225	0.0533287	0.447597
Tnfrsf12a	70	56	82	187	88	68	6.73846	6.62695	6.92702	7.7952	7.00071	6.76619	90.239	0.682368	0.353183	1.93205	0.0533532	0.447597
Hdhd2	349	367	396	345	305	262	8.6135	8.82244	8.81552	8.56422	8.47416	8.31718	335.96	-0.316972	0.16406	-1.93204	0.0533541	0.447597
Mcts2	42	34	47	76	45	77	6.2674	6.18157	6.38946	6.79426	6.35077	6.89224	53.0656	0.665516	0.344271	1.93312	0.053222	0.447597
Gchfr	1605	1088	1405	1267	1184	959	10.6995	10.3066	10.5511	10.3305	10.3108	10.0581	1240.87	-0.285826	0.147966	-1.9317	0.0533962	0.447652
2810408I11Rik	25	21	15	15	5	7	5.86255	5.81667	5.5503	5.51913	5.04016	5.18293	14.593	-1.21405	0.628638	-1.93124	0.0534535	0.447675
Nos1ap	42	69	68	101	83	91	6.2674	6.83323	6.73706	7.09038	6.93937	7.06778	75.3987	0.583601	0.302382	1.93001	0.0536051	0.447675
Brpf3	1064	989	1022	1041	841	714	10.1236	10.1734	10.1059	10.0565	9.83525	9.65043	939.646	-0.275782	0.142861	-1.93042	0.0535547	0.447675
Ndufv2	1893	1657	1715	1460	1646	1450	10.9324	10.8981	10.8319	10.5293	10.7736	10.6366	1630.44	-0.231222	0.119807	-1.92995	0.0536127	0.447675
Slc2a9	595	688	753	505	473	644	9.32395	9.6709	9.68326	9.06733	9.05154	9.50909	609.593	-0.351931	0.182341	-1.93007	0.0535983	0.447675
Ncf1	52	69	49	43	32	34	6.4557	6.83323	6.42682	6.26501	6.06729	6.13912	46.5665	-0.679301	0.351823	-1.9308	0.0535073	0.447675
Atp2b4	79	69	52	88	103	104	6.8602	6.83323	6.48093	6.9444	7.16989	7.21293	82.1752	0.538792	0.27929	1.92915	0.0537122	0.447816
Snrpd3	313	256	363	471	394	336	8.47229	8.35395	8.70099	8.97417	8.80852	8.63817	352.12	0.340206	0.176362	1.92903	0.0537278	0.447816
Eme2	167	97	121	226	163	151	7.69122	7.19346	7.34924	8.02684	7.6949	7.63922	152.215	0.466231	0.241773	1.92838	0.0538078	0.447816
Fhod3	36	40	48	23	22	29	6.13935	6.31909	6.40828	5.78633	5.79261	6.0139	33.0054	-0.768093	0.398208	-1.92887	0.0537467	0.447816
Gale	99	89	64	146	95	130	7.09721	7.09977	6.6775	7.50246	7.08224	7.4645	103.141	0.52889	0.274233	1.92862	0.0537787	0.447816
Tmem237	56	38	79	30	30	44	6.52396	6.2749	6.88848	5.9765	6.01724	6.35698	45.9214	-0.743082	0.385456	-1.9278	0.0538804	0.447827
Irgm1	524	596	417	503	615	1140	9.15229	9.47433	8.88393	9.06202	9.406	10.2992	634.638	0.538294	0.279225	1.92781	0.0538785	0.447827
Enc1	191	182	169	316	222	196	7.8527	7.92663	7.73835	8.45064	8.07132	7.95377	210.748	0.402907	0.209062	1.92721	0.0539529	0.448134
Tcf24	4	4	11	20	7	26	4.95562	4.99114	5.38034	5.69383	5.1705	5.93196	11.9064	1.46455	0.760209	1.92651	0.0540404	0.448564
Lman1	3275	3401	3116	2826	2888	2811	11.7109	11.9201	11.6793	11.4634	11.5707	11.5743	3046.35	-0.227711	0.118271	-1.92534	0.0541875	0.449488
Ndufs8	1033	739	1074	843	811	717	10.0824	9.76933	10.175	9.76446	9.78511	9.65619	862.952	-0.282562	0.146964	-1.92267	0.054522	0.451964
Elovl2	10733	11467	9966	14243	11463	13522	13.4116	13.6632	13.3446	13.7806	13.5455	13.8255	11850.9	0.25551	0.132917	1.92232	0.0545658	0.452029
Hmgcl	4376	3738	4319	5220	4793	4446	12.1248	12.0551	12.1455	12.3394	12.2941	12.2288	4451.25	0.193204	0.100542	1.92162	0.0546531	0.452455
Tbc1d5	383	360	344	281	277	326	8.7352	8.79701	8.63065	8.30038	8.35052	8.59877	327.844	-0.320995	0.167117	-1.92078	0.0547598	0.453039
Sds	11648	7782	5582	6977	2378	3790	13.5292	13.106	12.5127	12.7552	11.2944	12.0006	6306.31	-0.963601	0.501763	-1.92043	0.0548035	0.453102
Lrat	120	68	132	94	200	203	7.30884	6.81843	7.44837	7.0137	7.94231	7.997	135.634	0.637693	0.332133	1.91999	0.054859	0.453263
Hbs1l	1210	1030	1251	987	1021	1007	10.303	10.23	10.3882	9.98255	10.1042	10.1261	1079.36	-0.232143	0.120966	-1.91908	0.0549738	0.453516
Slc15a2	8	15	0	6	82	117	5.21601	5.59866	4.30929	5.0876	6.92677	7.34436	38.5044	3.12688	1.62952	1.91889	0.0549979	0.453516
Mark4	262	239	239	320	315	295	8.24496	8.26648	8.16388	8.46685	8.51586	8.46925	276.755	0.304377	0.158605	1.91909	0.0549731	0.453516
L3mbtl3	65	88	101	137	117	113	6.66575	7.08761	7.14875	7.42918	7.31111	7.30522	102.942	0.498116	0.259815	1.9172	0.0552128	0.454503
Gpsm1	54	35	44	29	32	19	6.49027	6.20556	6.3313	5.95117	6.06729	5.71451	35.2176	-0.754575	0.393596	-1.91713	0.0552212	0.454503
Vimp	1218	1054	1174	1076	1036	878	10.3122	10.2622	10.2993	10.1025	10.1245	9.93567	1066.7	-0.23037	0.120166	-1.91709	0.0552261	0.454503
Azin1	1559	1613	1233	1384	971	1238	10.6585	10.8601	10.3679	10.4542	10.0344	10.4146	1329.97	-0.326692	0.17046	-1.91653	0.0552975	0.454793
Ctdp1	162	144	211	253	213	219	7.65513	7.64457	8.00857	8.16766	8.01994	8.09116	198.766	0.382181	0.199482	1.91586	0.0553826	0.455195
Grsf1	2159	1909	2286	1943	1938	1682	11.1185	11.0984	11.2387	10.932	11.0043	10.8458	1975.7	-0.216166	0.112911	-1.91447	0.0555596	0.455671
Hsph1	1835	2199	2227	1474	1938	1725	10.8884	11.299	11.2016	10.5427	11.0043	10.8814	1899.92	-0.311762	0.162862	-1.91427	0.0555856	0.455671
Bet1	685	599	625	603	503	524	9.51572	9.48118	9.42828	9.30635	9.13404	9.22895	586.853	-0.253775	0.132548	-1.91459	0.0555452	0.455671
Cped1	820	761	740	676	672	650	9.76263	9.8098	9.65933	9.46171	9.5269	9.52177	717.31	-0.241516	0.126135	-1.91474	0.0555252	0.455671
Lman2l	249	316	304	412	365	348	8.18074	8.62593	8.47023	8.79664	8.70788	8.68407	330.932	0.338606	0.176993	1.91311	0.0557341	0.456426
Arhgef17	67	48	72	75	102	100	6.69531	6.48207	6.7941	6.78096	7.15923	7.16986	76.8959	0.554136	0.289671	1.91298	0.0557503	0.456426
Smad2	420	341	363	347	267	308	8.85688	8.72562	8.70099	8.57173	8.30364	8.525	339.095	-0.309912	0.162072	-1.91219	0.0558518	0.456705
Arpc4	384	395	430	551	471	474	8.73862	8.91989	8.9247	9.18448	9.04587	9.09395	448.254	0.278614	0.145707	1.91215	0.0558571	0.456705
Astn2	14	13	26	28	26	50	5.49495	5.51462	5.91054	5.92528	5.91036	6.47182	26.0868	0.962472	0.504171	1.90902	0.0562596	0.45921
Khk	4638	4319	5580	4555	4432	3184	12.2079	12.2617	12.5122	12.1444	12.1821	11.7518	4424.15	-0.284756	0.149216	-1.90835	0.0563461	0.45921
Gm15708	57	34	50	37	26	23	6.54049	6.18157	6.44511	6.14021	5.91036	5.84384	37.4476	-0.735164	0.385189	-1.90858	0.0563163	0.45921
Grcc10	1221	1111	1308	1144	1038	995	10.3156	10.3358	10.4506	10.1879	10.1272	10.1094	1130.39	-0.221681	0.116097	-1.90944	0.0562048	0.45921
Gdf15	100	139	64	461	150	133	7.10805	7.6029	6.6775	8.94558	7.5966	7.49082	171.334	1.22547	0.642012	1.9088	0.0562881	0.45921
Cobll1	1767	1473	1430	1653	1212	835	10.8351	10.732	10.5758	10.7039	10.3435	9.86617	1383.78	-0.371341	0.194694	-1.9073	0.0564812	0.460012
Acaca	689	772	910	1106	932	917	9.52368	9.82961	9.94468	10.1408	9.97747	9.99593	882.559	0.287022	0.15054	1.90662	0.0565702	0.460141
Treh	125	61	19	56	12	27	7.35483	6.71007	5.69552	6.49953	5.42563	5.95991	49.3866	-1.14072	0.59829	-1.90663	0.0565691	0.460141
Zbed6	432	441	747	444	229	474	8.89423	9.06691	9.67226	8.89564	8.11003	9.09395	459.28	-0.519943	0.272832	-1.90573	0.0566859	0.460412
Kdm8	36	17	27	54	39	44	6.13935	5.67635	5.93819	6.4661	6.22785	6.35698	35.6904	0.76021	0.398881	1.90585	0.0566691	0.460412
Gatad2a	1024	916	1075	1238	1242	1101	10.0702	10.0666	10.1763	10.2981	10.3777	10.2505	1092.49	0.223884	0.117493	1.90551	0.0567134	0.460412
Dnah2	6	5	9	32	6	17	5.09767	5.06989	5.28196	6.02559	5.10826	5.64359	12.2555	1.42276	0.747135	1.90429	0.0568719	0.460806
Fam25c	117	61	79	50	48	70	7.28051	6.71007	6.88848	6.39656	6.40806	6.79523	70.3439	-0.619958	0.325537	-1.90442	0.056856	0.460806
Ccnd3	834	741	705	685	699	527	9.78597	9.77306	9.59285	9.47975	9.58081	9.23666	695.08	-0.282677	0.14842	-1.90457	0.0568358	0.460806
2025-09-08	57	34	64	73	94	71	6.54049	6.18157	6.6775	6.75397	7.07089	6.80952	64.8819	0.605239	0.317931	1.90368	0.0569517	0.460857
Loxl4	2	8	7	16	16	14	4.76821	5.265	5.1706	5.55653	5.58842	5.52728	10.4594	1.39346	0.731874	1.90396	0.0569159	0.460857
Neat1	17045	10869	7461	25707	21679	13257	14.0769	13.5862	12.9288	14.6307	14.4625	13.7971	15788.6	0.74848	0.393245	1.90334	0.0569958	0.460918
Tfdp1	529	503	469	403	439	415	9.16507	9.24393	9.0405	8.76752	8.95194	8.91644	458.505	-0.28072	0.147535	-1.90274	0.0570745	0.461258
Phkb	401	438	392	345	297	363	8.79568	9.05777	8.80212	8.56422	8.43991	8.73945	372.249	-0.320997	0.168739	-1.90233	0.0571279	0.461392
Xrcc6bp1	52	82	96	49	63	36	6.4557	7.01225	7.09377	6.37858	6.66195	6.18582	63.0376	-0.671177	0.352901	-1.90189	0.0571857	0.461563
Nosip	328	241	354	388	405	374	8.53283	8.27705	8.6681	8.71764	8.84492	8.77875	345.643	0.320554	0.168682	1.90035	0.0573874	0.462893
Fpgs	3038	2350	2115	3830	2898	2701	11.6039	11.3934	11.1284	11.8967	11.5756	11.5174	2796.49	0.301171	0.158515	1.89995	0.0574401	0.463021
Kdm4b	518	301	430	399	289	285	9.1368	8.56262	8.9247	8.75439	8.40482	8.42485	366.463	-0.37958	0.199866	-1.89918	0.0575412	0.463242
Pprc1	450	345	438	418	312	251	8.94849	8.74095	8.94922	8.81573	8.50347	8.26267	365.783	-0.358069	0.188527	-1.8993	0.057525	0.463242
Arhgef18	499	535	550	776	620	580	9.08661	9.32743	9.2548	9.65052	9.41702	9.36648	589.529	0.286123	0.150708	1.89853	0.0576266	0.463632
Asic1	40	37	50	68	69	58	6.22616	6.25221	6.44511	6.68404	6.75131	6.61075	53.2524	0.594097	0.313088	1.89754	0.0577572	0.464342
Gcsh	1082	954	1134	1213	1219	1400	10.1469	10.1232	10.2509	10.2696	10.3516	10.5872	1161.62	0.25426	0.134023	1.89713	0.0578107	0.464342
Cmc1	221	184	243	152	194	158	8.03175	7.94004	8.18475	7.54927	7.905	7.69297	191.163	-0.381764	0.201244	-1.89702	0.0578257	0.464342
Atic	365	355	408	556	393	481	8.67205	8.77856	8.85501	9.19666	8.80516	9.11363	423.495	0.314302	0.166068	1.89261	0.0584099	0.46485
Stk11ip	218	187	188	262	241	253	8.01483	7.9599	7.86698	8.21168	8.17405	8.27273	223.491	0.32667	0.172645	1.89215	0.058471	0.46485
Desi2	375	314	388	403	578	412	8.70747	8.61765	8.78858	8.76752	9.32171	8.9068	409.336	0.352074	0.186027	1.8926	0.0584111	0.46485
Esr1	363	352	377	325	202	325	8.66486	8.76738	8.7507	8.48686	7.95453	8.59477	322.937	-0.384294	0.20312	-1.89196	0.0584968	0.46485
Atp5b	24848	21999	23998	22283	21997	19078	14.6196	14.601	14.6092	14.4248	14.4835	14.321	22252.4	-0.186578	0.0985288	-1.89364	0.0582728	0.46485
2210015D19Rik	107	111	140	83	65	106	7.18167	7.34362	7.51631	6.88383	6.6924	7.23397	101.869	-0.516484	0.273497	-1.88845	0.058966	0.46485
Chd3	2610	2226	1987	1924	1190	2190	11.3878	11.3164	11.04	10.9181	10.3179	11.2194	2015.11	-0.385407	0.204123	-1.88811	0.0590108	0.46485
Aldoc	179	136	183	142	120	123	7.77425	7.5773	7.83425	7.47036	7.3396	7.40109	146.188	-0.392852	0.207374	-1.89442	0.0581698	0.46485
Fam134c	1483	1286	1329	1743	1506	1590	10.5882	10.5409	10.473	10.7786	10.6483	10.7664	1480.35	0.214958	0.113377	1.89596	0.0579649	0.46485
Galk1	1579	1436	1981	1704	1268	1158	10.6765	10.6961	11.0357	10.7467	10.4068	10.3211	1510.16	-0.304011	0.160834	-1.89022	0.0587287	0.46485
Agmo	1324	1319	1499	985	1103	1322	10.429	10.5765	10.6421	9.97974	10.2118	10.5067	1257.15	-0.299786	0.15868	-1.88925	0.0588589	0.46485
Sall2	127	73	85	96	49	37	7.37281	6.89085	6.96449	7.03605	6.42661	6.20854	76.8189	-0.677879	0.358006	-1.89348	0.0582934	0.46485
Slc25a37	479	561	726	420	473	505	9.03183	9.39188	9.6331	8.82203	9.05154	9.17913	526.808	-0.360177	0.19043	-1.89139	0.0585722	0.46485
Myo10	401	553	528	556	625	803	8.79568	9.37236	9.19968	9.19666	9.42796	9.81218	577.909	0.394746	0.208481	1.89344	0.0582996	0.46485
Zfp523	396	330	392	516	413	453	8.77913	8.68261	8.80212	9.09623	8.87083	9.03325	413.592	0.281809	0.148866	1.89303	0.0583541	0.46485
Angptl4	6329	4983	5365	5491	4887	3920	12.6532	12.4665	12.4559	12.4119	12.3219	12.0488	5125.81	-0.248541	0.131466	-1.89054	0.058686	0.46485
Diap1	1588	1462	1582	2059	1805	1626	10.6845	10.7214	10.718	11.0141	10.9038	10.798	1675.51	0.216954	0.114895	1.88828	0.058989	0.46485
Rbp4	74995	61888	69592	63247	64982	54568	16.2118	16.0918	16.1437	15.9282	16.0446	15.8353	64510.9	-0.198975	0.105393	-1.88793	0.0590356	0.46485
Sema4g	11265	8295	9084	8644	6853	8691	13.4811	13.1977	13.2115	13.0627	12.8065	13.19	8753.87	-0.262903	0.138929	-1.89236	0.0584432	0.46485
Oser1	262	241	278	340	436	261	8.24496	8.27705	8.35543	8.54527	8.94281	8.3123	300.914	0.383033	0.202691	1.88973	0.0587936	0.46485
Ankrd50	71	86	79	83	143	125	6.75254	7.06294	6.88848	6.88383	7.54069	7.4195	97.8143	0.550128	0.291361	1.88813	0.0590086	0.46485
Mup12	330	256	226	40	114	194	8.54071	8.35395	8.09387	6.20417	7.28203	7.94117	193.958	-1.21741	0.644112	-1.89006	0.0587497	0.46485
Errfi1	36952	37693	29297	32918	26578	28663	15.1914	15.3769	14.8967	14.9869	14.756	14.9073	31931.3	-0.270056	0.142449	-1.89581	0.0579855	0.46485
Gckr	3105	2392	2594	3615	2857	3225	11.635	11.4186	11.4183	11.8142	11.5553	11.7701	2942.4	0.238679	0.126289	1.88994	0.0587653	0.46485
Sec31a	3266	3156	2878	3058	2703	2235	11.707	11.8134	11.5661	11.5757	11.4765	11.2483	2869.24	-0.250177	0.132144	-1.89322	0.0583282	0.46485
Clip1	1287	1098	1129	1168	1016	671	10.3893	10.3194	10.2447	10.2168	10.0974	9.56526	1053.93	-0.331759	0.175255	-1.893	0.0583576	0.46485
Arpc1b	374	395	503	534	526	542	8.70397	8.91989	9.13437	9.14229	9.19424	9.2746	476.725	0.308199	0.16267	1.89463	0.0581415	0.46485
Ndufa5	1092	812	1103	850	890	805	10.1597	9.89946	10.2122	9.77586	9.91357	9.81561	919.441	-0.258929	0.136871	-1.89177	0.0585216	0.46485
Dera	774	644	785	718	574	583	9.68316	9.58022	9.74053	9.54404	9.3123	9.37349	675.306	-0.257593	0.136326	-1.88953	0.0588203	0.46485
Pde3a	6	4	8	14	15	16	5.09767	4.99114	5.22819	5.48025	5.55016	5.60627	10.4083	1.3069	0.690653	1.89226	0.0584558	0.46485
Snhg14	16	14	13	22	23	40	5.57209	5.55751	5.46908	5.75636	5.82322	6.2743	21.3008	0.968923	0.5131	1.88837	0.0589765	0.46485
Cxcl10	10	17	34	26	42	54	5.31906	5.67635	6.11553	5.87171	6.2908	6.54311	30.5016	0.986726	0.522747	1.88758	0.0590822	0.464926
Capn10	336	346	430	386	262	218	8.56409	8.74475	8.9247	8.71085	8.27962	8.08545	327.494	-0.396458	0.21037	-1.88458	0.0594871	0.466971
Auh	628	566	558	527	485	487	9.39726	9.40395	9.27433	9.12455	9.08511	9.13029	539.603	-0.250497	0.132944	-1.88423	0.0595332	0.466971
Cdk20	99	107	111	159	154	121	7.09721	7.30234	7.2526	7.602	7.62758	7.38243	124.369	0.422526	0.224194	1.88465	0.0594774	0.466971
Inafm2	194	147	176	226	220	219	7.87165	7.669	7.78711	8.02684	8.06006	8.09116	195.584	0.342943	0.182029	1.884	0.0595651	0.466971
Cyp4a14	44148	26594	24445	79510	64828	28039	15.4479	14.8743	14.6358	16.2581	16.0412	14.8756	43848	0.824973	0.437693	1.88482	0.0594544	0.466971
Als2cl	762	562	743	1332	732	718	9.66169	9.39431	9.66489	10.4006	9.64407	9.65811	797.489	0.397066	0.210741	1.88414	0.0595457	0.466971
Cenpb	1510	1297	1365	1880	1511	1574	10.6136	10.5529	10.5105	10.8855	10.653	10.7522	1512.14	0.224728	0.119383	1.8824	0.0597811	0.468372
Pnpla8	2867	2666	2680	2437	2505	2336	11.5214	11.5729	11.4647	11.253	11.3683	11.311	2572.28	-0.199442	0.106029	-1.88101	0.0599699	0.46908
Tmem53	334	276	381	269	275	263	8.55634	8.45046	8.76459	8.245	8.34127	8.32203	298.081	-0.316547	0.168294	-1.88092	0.0599834	0.46908
Zfp709	37	16	36	61	33	62	6.16163	5.63822	6.16177	6.57955	6.09155	6.6751	40.3302	0.79977	0.425161	1.8811	0.0599586	0.46908
Thnsl1	64	42	41	92	68	65	6.65072	6.36181	6.27037	6.99099	6.73682	6.72142	61.2983	0.589554	0.313607	1.87991	0.0601201	0.469565
Gclc	2956	3696	4305	4447	4713	4564	11.5649	12.039	12.1408	12.1101	12.27	12.2663	4100.34	0.296408	0.157651	1.88015	0.060087	0.469565
Reep6	16087	13517	14068	13704	12633	12686	13.9937	13.8998	13.8404	13.7251	13.6852	13.7337	13712.6	-0.185892	0.098986	-1.87797	0.0603859	0.470935
Ndufc1	716	517	660	447	550	545	9.57628	9.28106	9.5026	8.90458	9.25448	9.28207	569.77	-0.30941	0.164772	-1.8778	0.060408	0.470935
Hspg2	359	416	523	475	678	560	8.65037	8.98888	9.18685	8.98545	9.53905	9.31886	500.398	0.377465	0.200959	1.87831	0.0603384	0.470935
Trip12	2629	2618	2458	2359	2134	2269	11.3981	11.547	11.3417	11.2068	11.1408	11.2697	2404.01	-0.215986	0.115094	-1.87661	0.0605713	0.471623
Anks4b	535	557	641	505	446	502	9.18026	9.38215	9.46273	9.06733	8.97302	9.1711	529.423	-0.280284	0.14934	-1.87682	0.0605424	0.471623
S100a1	1513	1093	1439	1228	1144	1094	10.6164	10.313	10.5847	10.2868	10.2628	10.2416	1242.99	-0.242158	0.129068	-1.8762	0.0606279	0.471771
Sfxn5	438	403	493	325	358	404	8.91254	8.94657	9.10739	8.48686	8.68249	8.88077	402.466	-0.314303	0.167599	-1.87533	0.060748	0.472413
Fam43a	45	92	58	94	80	146	6.32685	7.13565	6.58286	7.0137	6.9012	7.59954	86.1573	0.678393	0.361832	1.87488	0.0608089	0.472595
Os9	6972	6190	6128	6522	5460	4862	12.792	12.7775	12.6465	12.6585	12.4807	12.3568	5987.69	-0.225193	0.120145	-1.87434	0.0608837	0.472884
Tbc1d10a	377	229	233	309	142	134	8.71445	8.21241	8.13199	8.42182	7.53252	7.49949	234.394	-0.553066	0.295181	-1.87365	0.0609786	0.473328
Amacr	3272	2877	2783	2748	2269	2701	11.7096	11.6814	11.5183	11.4236	11.2278	11.5174	2763.69	-0.235207	0.125591	-1.8728	0.0610962	0.473948
Slc9a1	241	233	274	298	302	356	8.13973	8.23428	8.33693	8.37533	8.46141	8.71387	282.896	0.333005	0.177874	1.87214	0.0611877	0.474365
Pex2	866	711	680	632	600	668	9.83795	9.71613	9.54341	9.37009	9.37242	9.55913	690.078	-0.26972	0.144118	-1.87152	0.0612734	0.474737
Hagh	3654	2934	3168	2757	2436	3100	11.8671	11.7094	11.7029	11.4283	11.3286	11.7137	2995.41	-0.253055	0.135264	-1.87083	0.061369	0.475185
Srbd1	253	204	224	155	202	178	8.20081	8.06754	8.08278	7.57211	7.95453	7.83617	201.946	-0.366497	0.196017	-1.86972	0.0615223	0.476078
Cxcr4	19	17	9	26	44	21	5.67785	5.67635	5.28196	5.87171	6.33109	5.78105	22.5223	0.988497	0.528978	1.86869	0.0616656	0.476274
Hist1h4i	33	31	17	62	37	43	6.06998	6.10667	5.62544	6.59499	6.18406	6.33681	36.8279	0.774379	0.414431	1.86853	0.0616877	0.476274
Npdc1	80	61	73	53	38	55	6.87308	6.71007	6.80799	6.44906	6.20615	6.56035	59.7008	-0.571835	0.306047	-1.86845	0.0616992	0.476274
Mgam	1091	1226	1245	1076	836	1071	10.1585	10.4738	10.3815	10.1025	9.82701	10.212	1088.69	-0.285272	0.152635	-1.86898	0.0616251	0.476274
2010107E04Rik	1090	784	1017	729	836	841	10.1572	9.85092	10.0991	9.56485	9.82701	9.87607	878.189	-0.279155	0.149433	-1.86809	0.0617493	0.476368
Csf1	91	97	138	128	151	184	7.00725	7.19346	7.49963	7.35187	7.60441	7.87646	131.143	0.48856	0.261597	1.86761	0.0618169	0.476597
Crtc3	291	239	295	325	329	391	8.37862	8.26648	8.43153	8.48686	8.57226	8.83745	310.1	0.323529	0.173371	1.86611	0.0620266	0.477335
Nup93	53	71	66	89	85	106	6.4731	6.86234	6.70761	6.95619	6.96424	7.23397	78.1961	0.531048	0.284552	1.86626	0.0620046	0.477335
Dcps	258	266	214	307	361	290	8.22551	8.40302	8.02604	8.41348	8.69343	8.44722	281.576	0.347945	0.186434	1.86631	0.0619977	0.477335
Rgs3	107	152	80	162	283	106	7.18167	7.70879	6.90145	7.624	8.37793	7.23397	147.909	0.658105	0.352728	1.86576	0.0620749	0.477414
Mfsd9	18	25	26	41	27	57	5.64377	5.94138	5.91054	6.22478	5.93801	6.59416	32.2762	0.831863	0.446071	1.86487	0.0622003	0.47749
Itgav	307	389	429	457	484	510	8.44735	8.89956	8.9216	8.93399	9.08235	9.19241	428.279	0.33968	0.182171	1.86462	0.0622342	0.47749
Ercc1	34	26	41	70	58	38	6.09354	5.97057	6.27037	6.71245	6.58263	6.23084	43.9185	0.688889	0.369413	1.86482	0.0622062	0.47749
Atp6ap1	972	900	943	1113	1108	1102	9.99784	10.0421	9.99408	10.1496	10.2181	10.2518	1017.97	0.215179	0.115402	1.86461	0.0622367	0.47749
H2afy	1155	1040	1116	1443	1225	1242	10.238	10.2435	10.2285	10.5128	10.3584	10.4191	1195.79	0.213484	0.114519	1.86418	0.0622965	0.477658
Nipsnap1	3851	3226	3795	3393	3230	3075	11.9421	11.8447	11.9606	11.7238	11.7302	11.7022	3409.35	-0.187625	0.10072	-1.86283	0.0624855	0.478523
Rom1	28	22	38	81	45	31	5.94468	5.84914	6.20635	6.85884	6.35077	6.06555	40.1263	0.79977	0.429302	1.86296	0.0624685	0.478523
Smo	229	165	194	272	253	228	8.07593	7.80732	7.9053	8.25905	8.23533	8.14151	221.582	0.335181	0.179985	1.86227	0.0625646	0.478836
Zfp202	7	4	11	20	18	14	5.15913	4.99114	5.38034	5.69383	5.66091	5.52728	12.1582	1.22155	0.656321	1.8612	0.0627158	0.479701
Fbf1	583	223	468	357	120	113	9.29633	8.17896	9.03764	8.60871	7.3396	7.30522	305.095	-1.13894	0.612577	-1.85926	0.0629896	0.481503
Acot12	4287	3747	4280	3548	3961	3292	12.0954	12.0586	12.1325	11.7876	12.0214	11.7994	3834.51	-0.211969	0.114136	-1.85716	0.0632887	0.483495
Tbcel	1087	1205	1160	1117	934	916	10.1533	10.4496	10.2825	10.1546	9.98044	9.99442	1066.53	-0.251163	0.135294	-1.85642	0.063394	0.484005
H2-K1	15644	7780	15775	10162	10203	10166	13.9535	13.1056	14.0052	13.2951	13.3781	13.4153	11505.7	-0.366892	0.197729	-1.85553	0.0635211	0.484681
Ccdc28a	145	118	191	203	179	233	7.52504	7.41306	7.88627	7.89483	7.80721	8.16874	177.02	0.421244	0.227148	1.85449	0.0636689	0.484921
Kdelr2	1637	1578	1442	1495	1366	1168	10.7273	10.8291	10.5876	10.5625	10.5112	10.3331	1441.45	-0.239616	0.129196	-1.85468	0.063642	0.484921
Klhl26	121	78	93	117	124	173	7.31816	6.95962	7.05969	7.25119	7.37671	7.8017	117.055	0.493846	0.266233	1.85494	0.0636044	0.484921
Tldc1	123	118	128	150	160	183	7.33662	7.41306	7.41313	7.53384	7.67281	7.86983	143.142	0.396791	0.213993	1.85423	0.0637069	0.484921
Trim33	472	390	470	324	368	400	9.01215	8.90297	9.04335	8.48288	8.71863	8.86758	402.606	-0.303645	0.163786	-1.85392	0.063751	0.484963
Arsg	608	572	492	788	583	730	9.35328	9.41831	9.10466	9.6716	9.33339	9.68088	625.413	0.301202	0.162613	1.85226	0.0639884	0.486181
Psme2	812	647	740	668	593	630	9.74912	9.58659	9.65933	9.44548	9.35648	9.47908	677.854	-0.239401	0.129244	-1.85232	0.0639796	0.486181
Gipc1	179	148	185	230	197	235	7.77425	7.67705	7.84743	8.0486	7.92378	8.17948	194.396	0.349696	0.188834	1.85187	0.0640451	0.486317
Mir3064	68	32	46	34	33	21	6.70984	6.13214	6.37037	6.07274	6.09155	5.78105	38.5365	-0.746374	0.40341	-1.85016	0.0642901	0.486726
Tshz1	391	329	376	444	458	434	8.76239	8.67863	8.7472	8.89564	9.00845	8.97603	402.899	0.263796	0.14253	1.85081	0.0641971	0.486726
Vps39	313	289	312	379	364	383	8.47229	8.50988	8.50378	8.68686	8.70428	8.81013	338.266	0.277232	0.149859	1.84995	0.0643207	0.486726
Osbpl2	567	473	543	482	464	403	9.25867	9.16099	9.23749	9.00498	9.02584	8.87749	485.852	-0.254991	0.137815	-1.85024	0.0642792	0.486726
Ywhah	553	599	641	729	777	686	9.22489	9.48118	9.46273	9.56485	9.72609	9.59555	661.329	0.262203	0.14172	1.85015	0.064292	0.486726
Tmem159	18	15	21	27	41	30	5.64377	5.59866	5.76131	5.89881	6.27017	6.04	25.1737	0.841586	0.454942	1.84988	0.0643314	0.486726
Gorab	42	35	56	59	69	76	6.2674	6.20556	6.54975	6.54813	6.75131	6.8788	55.8634	0.601534	0.325282	1.84927	0.0644189	0.486803
Slc44a1	320	254	353	378	389	391	8.50086	8.34394	8.6644	8.68339	8.79166	8.83745	345.211	0.302435	0.163528	1.84945	0.0643935	0.486803
Mrps36	107	99	101	88	62	76	7.18167	7.21593	7.14875	6.9444	6.64646	6.8788	88.4748	-0.469361	0.254056	-1.84747	0.0646787	0.488224
Strbp	1026	833	1081	891	821	825	10.073	9.93481	10.1841	9.84088	9.80202	9.84951	907.463	-0.233972	0.126647	-1.84743	0.0646847	0.488224
Stxbp5	253	207	269	326	326	269	8.20081	8.08572	8.31345	8.49083	8.56036	8.35081	272.841	0.314069	0.170036	1.84707	0.0647363	0.48832
2700049A03Rik	43	54	38	66	72	69	6.28753	6.59219	6.20635	6.65501	6.79386	6.78079	56.8668	0.585703	0.317177	1.84661	0.0648036	0.488534
Sh3bgrl3	88	93	107	68	85	52	6.97194	7.14741	7.21198	6.68404	6.96424	6.50795	81.9258	-0.518791	0.281159	-1.84519	0.0650101	0.489211
Lsm3	76	65	60	47	47	45	6.82082	6.77305	6.61516	6.34183	6.38925	6.37684	56.4843	-0.556219	0.30141	-1.84539	0.0649809	0.489211
Adamts9	20	6	12	38	24	18	5.71087	5.14062	5.42576	6.1619	5.85301	5.67964	19.26	1.0561	0.572195	1.84569	0.0649368	0.489211
Irgm2	440	521	402	519	644	1853	8.9186	9.2915	8.8354	9.10401	9.46878	10.9826	734.555	1.13796	0.617129	1.84396	0.0651897	0.489682
Commd7	206	204	246	248	303	296	7.94504	8.06754	8.2002	8.14261	8.46568	8.47362	249.58	0.347874	0.188614	1.84437	0.0651288	0.489682
Tbc1d2	18	12	16	43	16	32	5.64377	5.46976	5.58856	6.26501	5.58842	6.09057	22.523	0.958471	0.519789	1.84396	0.065189	0.489682
Lrrcc1	22	19	24	18	48	57	5.77405	5.74875	5.85318	5.62744	6.40806	6.59416	31.3845	0.915966	0.496973	1.84309	0.0653162	0.49034
Supt3	89	59	56	43	49	45	6.98381	6.67744	6.54975	6.26501	6.42661	6.37684	56.5323	-0.591693	0.3211	-1.84271	0.0653717	0.490464
Plvap	483	426	557	482	691	727	9.04295	9.0206	9.27191	9.00498	9.56504	9.67522	559.369	0.360871	0.195867	1.84243	0.0654128	0.490479
Hibadh	4528	3793	4254	3537	3690	3828	12.1736	12.076	12.1238	11.7831	11.9202	12.0148	3921.9	-0.20546	0.111575	-1.84146	0.0655549	0.491251
Cd44	35	66	61	51	114	106	6.11666	6.78835	6.63102	6.4143	7.28203	7.23397	72.4512	0.717204	0.38969	1.84045	0.0657026	0.492065
Fam160b1	1662	1506	1525	1368	1240	1458	10.7487	10.7632	10.6663	10.4379	10.3755	10.6443	1454.93	-0.229886	0.12495	-1.83982	0.0657944	0.492459
Tbc1d24	534	502	542	511	460	334	9.17774	9.24124	9.235	9.08316	9.01427	8.63038	477.704	-0.305245	0.165945	-1.83944	0.0658511	0.492532
S100a10	1544	998	1072	1706	1548	1267	10.6449	10.186	10.1724	10.7484	10.6871	10.4471	1342.27	0.301916	0.164154	1.83922	0.0658826	0.492532
Xaf1	55	41	42	45	56	138	6.50723	6.34063	6.29101	6.304	6.54952	7.53364	62.958	0.792544	0.431287	1.83763	0.0661173	0.493357
C030034I22Rik	16	9	4	17	26	22	5.57209	5.32076	4.96445	5.5926	5.91036	5.81288	15.5633	1.15171	0.626789	1.83747	0.0661404	0.493357
Lims2	1733	1434	1227	1541	1143	810	10.8077	10.6942	10.3611	10.6052	10.2616	9.82416	1304.73	-0.366121	0.19926	-1.83741	0.06615	0.493357
Trp53rka	139	83	98	151	134	154	7.4761	7.0251	7.11602	7.54158	7.46539	7.6625	125.392	0.440856	0.23987	1.8379	0.0660776	0.493357
Dcaf15	99	73	74	133	85	136	7.09721	6.89085	6.82174	7.39534	6.96424	7.51667	99.2463	0.5043	0.274535	1.83693	0.0662205	0.493591
Zfp760	78	67	65	94	92	111	6.8472	6.80348	6.69264	7.0137	7.04789	7.28523	84.1071	0.479344	0.261086	1.83596	0.066363	0.494066
Peli3	14	13	24	34	29	31	5.49495	5.51462	5.85318	6.07274	5.99142	6.06555	23.9497	0.859796	0.468297	1.83601	0.0663567	0.494066
Gm11837	7	5	3	20	6	16	5.15913	5.06989	4.87787	5.69383	5.10826	5.60627	9.37492	1.45621	0.793515	1.83514	0.0664854	0.494392
Elavl1	583	587	562	797	791	573	9.29633	9.45357	9.284	9.68721	9.75069	9.34999	644.674	0.287426	0.156611	1.83529	0.0664629	0.494392
Avil	69	34	36	3	10	44	6.72423	6.18157	6.16177	4.86294	5.33241	6.35698	32.6624	-1.26059	0.68727	-1.8342	0.0666243	0.494529
Dap	2179	1990	2228	2867	2454	2228	11.1316	11.1573	11.2022	11.4839	11.3391	11.2438	2307.83	0.210674	0.114865	1.8341	0.0666385	0.494529
B930025P03Rik	492	381	294	416	689	483	9.06768	8.87199	8.42716	8.80939	9.56108	9.11921	457.151	0.426542	0.232562	1.8341	0.0666397	0.494529
Col5a3	594	438	620	891	556	672	9.32167	9.05777	9.41734	9.84088	9.26915	9.5673	621.996	0.335048	0.182692	1.83395	0.0666613	0.494529
Bola2	411	270	407	235	331	279	8.82821	8.42219	8.85176	8.07534	8.58014	8.39753	320.253	-0.375608	0.204858	-1.83351	0.0667271	0.494725
Sf3a3	233	199	219	309	288	231	8.09752	8.03672	8.05469	8.42182	8.40037	8.15791	244.537	0.320173	0.174839	1.83125	0.0670636	0.496927
Rnd3	243	257	298	314	404	311	8.15009	8.35894	8.44455	8.44247	8.84165	8.53756	303.188	0.341864	0.186782	1.83028	0.0672079	0.497117
1700045H11Rik	28	38	21	21	11	15	5.94468	6.2749	5.76131	5.72554	5.38021	5.56754	22.4044	-0.931651	0.508947	-1.83055	0.0671684	0.497117
Ppat	325	314	328	305	275	213	8.52092	8.61765	8.56862	8.40509	8.34127	8.05657	291.844	-0.316839	0.173085	-1.83054	0.0671693	0.497117
Vwa5a	310	345	361	463	395	410	8.45987	8.74095	8.69374	8.95135	8.81187	8.90033	378.801	0.289664	0.158287	1.82999	0.0672508	0.497141
Ccni	3132	2775	3111	3314	3687	3572	11.6473	11.63	11.677	11.6903	11.919	11.9159	3249.89	0.208776	0.11416	1.8288	0.0674291	0.498167
Cd300lf	10	16	9	40	20	16	5.31906	5.63822	5.28196	6.20417	5.72875	5.60627	18.2695	1.06451	0.582284	1.82816	0.067525	0.498582
H6pd	8022	7960	8968	12991	11214	7435	12.9933	13.1385	13.193	13.6482	13.5139	12.9659	9348.21	0.307503	0.16828	1.82733	0.06765	0.499211
Ush2a	1	6	9	14	9	23	4.63448	5.14062	5.28196	5.48025	5.28185	5.84384	10.3339	1.49583	0.818861	1.82672	0.0677419	0.499223
Nrep	66	99	84	50	251	140	6.68061	7.21593	6.95211	6.39656	8.22529	7.5504	115.46	0.804301	0.440451	1.82609	0.0678373	0.499223
Pkd2l2	109	72	60	109	146	98	7.20201	6.87667	6.61516	7.17311	7.56492	7.14782	98.2171	0.531781	0.291227	1.826	0.0678502	0.499223
Paip2	1140	1075	1019	961	947	917	10.2197	10.2898	10.1018	9.94554	9.99962	9.99593	1006.4	-0.221124	0.121095	-1.82604	0.0678445	0.499223
Oas1a	28	20	28	33	40	56	5.94468	5.78323	5.96519	6.0494	6.24919	6.57736	34.0352	0.753332	0.412344	1.82695	0.0677075	0.499223
Crls1	1054	1079	1146	839	977	972	10.1104	10.295	10.2656	9.75791	10.0429	10.0769	1009.47	-0.257072	0.140881	-1.82475	0.0680391	0.500321
Plekha1	261	188	193	294	260	266	8.24012	7.96647	7.89898	8.35805	8.26989	8.33649	241.752	0.331789	0.181914	1.82388	0.0681699	0.500989
Smad5	548	465	562	625	631	636	9.21263	9.13804	9.284	9.35496	9.44097	9.49202	574.486	0.243602	0.133603	1.82332	0.0682547	0.501319
Arpc2	1985	1870	2122	1705	1891	1636	10.9995	11.0692	11.1331	10.7476	10.9696	10.8067	1860.99	-0.216055	0.11861	-1.82155	0.068523	0.502116
Ikzf4	11	3	6	22	30	4	5.3663	4.90114	5.10835	5.75636	6.01724	4.97395	12.3911	1.46835	0.806038	1.82169	0.0685015	0.502116
Il27ra	7	15	12	22	16	35	5.15913	5.59866	5.42576	5.75636	5.58842	6.16269	17.8633	1.07171	0.58835	1.82156	0.0685225	0.502116
Sf3b3	784	636	690	894	839	777	9.70081	9.56311	9.56339	9.84553	9.83196	9.76678	764.612	0.226857	0.124531	1.82169	0.068502	0.502116
Ccdc162	67	55	53	85	87	79	6.69531	6.60968	6.49847	6.90838	6.98866	6.91874	70.5202	0.49692	0.273186	1.81898	0.0689146	0.503376
Hunk	87	66	64	111	89	106	6.95997	6.78835	6.6775	7.19304	7.01266	7.23397	86.5168	0.473543	0.260307	1.81917	0.0688851	0.503376
Olfr1033	189	150	174	195	227	244	7.83992	7.69301	7.77335	7.84589	8.09908	8.22687	195.563	0.359927	0.197888	1.81884	0.0689353	0.503376
Cyp4a12b	1608	1126	1553	1302	544	330	10.7021	10.3546	10.692	10.3686	9.23965	8.61466	1064.28	-1.02265	0.56217	-1.81912	0.0688934	0.503376
Jchain	12	13	26	23	52	26	5.41118	5.51462	5.91054	5.78633	6.48071	5.93196	25.1919	0.968669	0.532283	1.81984	0.0687839	0.503376
Hpd	60314	40885	38824	44879	39414	30882	15.8977	15.4941	15.3024	15.4336	15.3238	15.0148	42182.2	-0.306161	0.168274	-1.81942	0.0688478	0.503376
Mrps15	432	334	463	318	339	352	8.89423	8.6984	9.02328	8.45877	8.61124	8.69905	371.093	-0.301311	0.165697	-1.81845	0.0689961	0.503527
Dgka	316	238	175	214	171	170	8.48461	8.26116	7.78025	7.95949	7.75217	7.78061	212.792	-0.41966	0.230889	-1.81758	0.0691276	0.503624
Cnnm1	6	3	7	17	13	11	5.09767	4.90114	5.1706	5.5926	5.46895	5.39544	9.34957	1.33674	0.735452	1.81757	0.0691296	0.503624
2410002F23Rik	239	137	191	279	269	205	8.12929	7.58588	7.88627	8.2913	8.31314	8.00912	217.495	0.391306	0.215258	1.81785	0.0690877	0.503624
2025-09-15	2394	2097	2550	2158	2074	2013	11.2651	11.2316	11.3939	11.0806	11.1003	11.0999	2203.11	-0.196005	0.107877	-1.81693	0.0692273	0.503986
D5Ertd579e	1162	885	830	976	651	731	10.2464	10.0188	9.8174	9.96701	9.48353	9.68277	866.332	-0.314212	0.172955	-1.81672	0.0692595	0.503986
Tecr	2820	2407	3012	2331	2496	2385	11.4979	11.4275	11.6309	11.1899	11.3632	11.3405	2563.2	-0.212166	0.116814	-1.81627	0.0693292	0.504201
Lgals4	128	100	90	89	78	67	7.38171	7.22703	7.02476	6.95619	6.87515	6.75143	91.4711	-0.468598	0.258115	-1.81546	0.0694527	0.504807
Serinc5	694	688	764	891	751	1012	9.53356	9.6709	9.7032	9.84088	9.67927	10.133	796.814	0.283457	0.156167	1.81509	0.0695099	0.504931
Erbb2ip	1773	1962	2300	1657	1799	1689	10.8399	11.1372	11.2474	10.7073	10.8991	10.8517	1859.12	-0.25619	0.141294	-1.81317	0.0698049	0.506643
4933431G14Rik	134	103	65	81	33	78	7.43398	7.2598	6.69264	6.85884	6.09155	6.90555	82.0209	-0.679543	0.374809	-1.81304	0.0698262	0.506643
Ankrd28	668	718	793	659	565	630	9.4814	9.72961	9.7545	9.427	9.29089	9.47908	670.224	-0.260874	0.143949	-1.81227	0.0699451	0.507213
Plxna2	189	313	310	264	356	580	7.83992	8.61349	8.49547	8.22128	8.67516	9.36648	336.738	0.542308	0.299378	1.81145	0.0700709	0.507247
Mapk14	1750	1643	1734	1642	1570	1275	10.8215	10.8861	10.8474	10.6945	10.707	10.4559	1594.28	-0.22105	0.122029	-1.81146	0.0700703	0.507247
Dusp7	133	105	137	102	98	86	7.42541	7.28124	7.49122	7.101	7.11576	7.00763	109.489	-0.413245	0.228109	-1.81162	0.0700454	0.507247
Zfp87	69	81	80	54	61	48	6.72423	6.99928	6.90145	6.4661	6.63079	6.43466	65.4489	-0.526647	0.290822	-1.81089	0.0701584	0.507302
Ndufa13	1529	1197	1485	1311	1238	1133	10.6312	10.4403	10.6289	10.3783	10.3732	10.2906	1306.99	-0.215529	0.119019	-1.81088	0.0701592	0.507302
Wfs1	241	288	205	224	189	163	8.13973	8.50539	7.97297	8.01583	7.87315	7.73015	218.055	-0.387953	0.214481	-1.8088	0.070482	0.50905
Pot1a	61	55	63	84	92	79	6.6046	6.60968	6.66218	6.89616	7.04789	6.91874	71.8772	0.486929	0.269187	1.80889	0.0704683	0.50905
Il1rn	164	103	79	71	72	94	7.66967	7.2598	6.88848	6.72644	6.79386	7.10265	96.7423	-0.558594	0.308868	-1.80852	0.0705253	0.50907
Pygm	9	12	5	27	17	15	5.26912	5.46976	5.04024	5.89881	5.6253	5.56754	14.0277	1.13651	0.628813	1.80739	0.070702	0.509713
Xndc1	16	5	9	29	16	20	5.57209	5.06989	5.28196	5.95117	5.58842	5.74828	15.5521	1.10123	0.609366	1.80717	0.070736	0.509713
Col6a5	27	15	21	6	14	10	5.91795	5.59866	5.76131	5.0876	5.51039	5.34701	15.4166	-1.07712	0.596005	-1.80723	0.0707266	0.509713
Map3k5	2453	1704	1195	1568	1032	663	11.2996	10.9376	10.3241	10.6296	10.1191	9.54885	1423.42	-0.750412	0.415692	-1.80521	0.0710415	0.509981
Rab21	543	505	502	612	651	602	9.20027	9.2493	9.13169	9.32644	9.48353	9.41711	566.456	0.24237	0.134269	1.80511	0.0710573	0.509981
Phf2	477	481	501	579	578	611	9.02623	9.18358	9.12901	9.25138	9.32171	9.43732	535.713	0.252314	0.139775	1.80514	0.0710524	0.509981
Nln	518	585	741	485	478	542	9.1368	9.44892	9.66118	9.01327	9.06563	9.2746	557.15	-0.317327	0.175715	-1.80592	0.0709313	0.509981
Sh3bp1	15	17	20	25	34	35	5.53427	5.67635	5.72891	5.84396	6.11534	6.16269	24.2684	0.833525	0.461601	1.80573	0.070961	0.509981
Acot7	346	307	344	318	264	251	8.60225	8.58828	8.63065	8.45877	8.28928	8.26267	303.284	-0.286277	0.158501	-1.80615	0.0708942	0.509981
Col4a1	464	427	399	544	532	492	8.98933	9.02374	8.8255	9.16726	9.20954	9.14402	473.754	0.255174	0.141289	1.80604	0.0709116	0.509981
Zfp54	17	16	12	27	19	41	5.60855	5.63822	5.42576	5.89881	5.69537	6.29548	21.9466	0.931392	0.516626	1.80283	0.0714142	0.510289
Hnrnpa3	842	673	536	549	325	659	9.79914	9.64063	9.21997	9.17958	8.55637	9.54057	595.618	-0.440206	0.244091	-1.80345	0.0713178	0.510289
Ube2v1	478	472	549	686	610	536	9.02903	9.15814	9.25234	9.48174	9.39489	9.25955	551.428	0.26056	0.144462	1.80366	0.0712853	0.510289
Slc17a9	195	157	102	157	82	74	7.87792	7.7475	7.15949	7.58713	6.92677	6.85151	126.872	-0.575805	0.319342	-1.8031	0.0713727	0.510289
Acnat1	2716	2521	3185	3947	3604	2737	11.4444	11.4933	11.7105	11.9397	11.8865	11.5363	3093.04	0.259598	0.143911	1.80388	0.0712498	0.510289
Btc	32	29	17	35	41	59	6.04595	6.05406	5.62544	6.09565	6.27017	6.62713	35.4704	0.77318	0.428829	1.803	0.0713878	0.510289
Slc26a1	2533	2828	2158	2444	1783	2075	11.3452	11.6569	11.157	11.257	10.8864	11.1429	2298.97	-0.29033	0.16103	-1.80295	0.0713961	0.510289
Aamdc	191	135	209	138	145	131	7.8527	7.56866	7.9968	7.43751	7.55689	7.47333	157.081	-0.387204	0.214783	-1.80277	0.0714251	0.510289
Psmd3	1913	1608	1964	2445	2148	1895	10.9473	10.8557	11.0235	11.2576	11.15	11.0144	1979.73	0.216627	0.120223	1.80188	0.0715647	0.510706
Fst	44	8	47	42	48	101	6.30734	5.265	6.38946	6.24506	6.40806	7.18075	47.9946	0.969787	0.538134	1.80213	0.071525	0.510706
Polr1d	695	687	812	505	741	533	9.53553	9.6689	9.78714	9.06733	9.66085	9.25196	660.538	-0.324619	0.180241	-1.80102	0.0716989	0.510794
Il20rb	22	18	14	13	6	6	5.77405	5.71316	5.51053	5.43974	5.10826	5.11984	13.094	-1.14661	0.636581	-1.80121	0.0716703	0.510794
Ndufa1	771	514	644	500	588	504	9.67782	9.27318	9.4691	9.054	9.34498	9.17646	582.997	-0.292166	0.162189	-1.8014	0.0716402	0.510794
Cyp2c67	4381	3620	5321	4327	6348	6195	12.1264	12.0093	12.4441	12.071	12.6967	12.7041	5012.21	0.329492	0.183067	1.79985	0.0718847	0.510816
Mgea5	1183	1151	1165	1081	941	1041	10.2714	10.3854	10.2885	10.109	9.9908	10.1723	1089.89	-0.218479	0.121412	-1.79949	0.0719411	0.510816
Mvb12b	23	19	24	35	33	44	5.80433	5.74875	5.85318	6.09565	6.09155	6.35698	29.5028	0.744971	0.413885	1.79995	0.0718692	0.510816
Zfp68	233	180	205	145	159	182	8.09752	7.91311	7.97297	7.4945	7.66537	7.86316	183.32	-0.3631	0.201783	-1.79946	0.0719459	0.510816
Chd9	562	517	531	522	352	460	9.2467	9.28106	9.20732	9.11174	8.66037	9.05377	488.406	-0.298932	0.166005	-1.80074	0.071744	0.510816
Phka2	523	535	581	491	472	442	9.14972	9.32743	9.32906	9.0297	9.04871	9.0004	505.573	-0.249731	0.138722	-1.80022	0.0718252	0.510816
Casp2	81	68	73	117	99	92	6.88583	6.81843	6.80799	7.25119	7.12676	7.0795	87.6023	0.44612	0.247987	1.79897	0.0720239	0.511081
Nrxn2	48	33	26	53	56	60	6.38365	6.1571	5.91054	6.44906	6.54952	6.64331	45.7027	0.641432	0.356863	1.79742	0.0722694	0.512534
Zfp932	88	68	76	58	45	61	6.97194	6.81843	6.84883	6.53213	6.35077	6.6593	65.6948	-0.520883	0.289946	-1.79648	0.0724177	0.513006
Fhod1	116	111	128	143	160	168	7.27093	7.34362	7.41313	7.47845	7.67281	7.76638	137.109	0.386701	0.215244	1.79657	0.0724032	0.513006
Tmc7	527	525	313	394	232	114	9.15997	9.30186	8.50792	8.7378	8.12631	7.3151	349.3	-0.936986	0.521759	-1.79582	0.0725232	0.513464
Dxo	534	367	371	407	344	266	9.17774	8.82244	8.7296	8.78053	8.63033	8.33649	378.268	-0.348008	0.193823	-1.79549	0.0725756	0.513546
Cltb	901	807	998	1420	1170	836	9.89273	9.89091	10.0728	10.4903	10.2942	9.86782	1012.03	0.308601	0.171918	1.79505	0.0726459	0.513754
Pvrl3	626	523	704	758	761	714	9.39292	9.29668	9.5909	9.61831	9.69746	9.65043	676.412	0.248072	0.138226	1.79468	0.0727041	0.513877
Cit	19	10	23	20	37	41	5.67785	5.37318	5.82338	5.69383	6.18406	6.29548	24.8852	0.913728	0.509806	1.79231	0.073084	0.516271
1500011K16Rik	134	120	137	113	99	91	7.43398	7.43228	7.49122	7.2127	7.12676	7.06778	115.081	-0.39417	0.219995	-1.79173	0.073177	0.516638
Nek3	39	34	22	60	45	49	6.20502	6.18157	5.79278	6.56393	6.35077	6.45337	41.1822	0.66745	0.372595	1.79136	0.0732358	0.516763
Mxra7	7	18	30	36	42	30	5.15913	5.71316	6.01743	6.11813	6.2908	6.04	27.0117	0.940251	0.525215	1.79022	0.0734182	0.517189
Gm14325	305	240	292	188	199	268	8.43893	8.27177	8.41839	7.80164	7.93616	8.34605	247.926	-0.36752	0.205294	-1.79021	0.0734196	0.517189
Rasl11b	9	12	15	24	37	14	5.26912	5.46976	5.5503	5.81551	6.18406	5.52728	18.3452	1.02677	0.573396	1.79068	0.0733452	0.517189
Vps72	206	173	191	244	239	234	7.94504	7.86471	7.88627	8.12225	8.16358	8.17412	213.158	0.308351	0.172329	1.78931	0.0735644	0.517918
Psmb3	1208	1021	1185	1520	1375	1163	10.3007	10.2178	10.3123	10.5859	10.5204	10.3271	1235.65	0.223099	0.124726	1.78872	0.0736605	0.518305
Opn3	22	13	19	26	36	34	5.77405	5.51462	5.69552	5.87171	6.16158	6.13912	24.8233	0.81883	0.458142	1.78729	0.0738911	0.51879
Akap12	31	55	61	138	46	71	6.02143	6.60968	6.63102	7.43751	6.37015	6.80952	66.2407	0.743513	0.416541	1.78497	0.0742662	0.51879
Hap1	27	38	44	51	62	59	5.91795	6.2749	6.3313	6.4143	6.64646	6.62713	46.7121	0.631358	0.353673	1.78514	0.074238	0.51879
Akap5	43	23	34	16	8	28	6.28753	5.88072	6.11553	5.55653	5.22808	5.98721	25.1892	-0.947127	0.530044	-1.78688	0.0739564	0.51879
Itih4	20610	20033	24472	33881	22466	23976	14.3503	14.4662	14.6374	15.0284	14.5139	14.6501	24037.8	0.270807	0.151575	1.78662	0.0739988	0.51879
Hgd	11532	8966	9374	9239	8689	8506	13.5148	13.3095	13.2566	13.1583	13.1473	13.1591	9330.49	-0.198051	0.110893	-1.78597	0.0741048	0.51879
Bambi	37	37	62	55	93	66	6.16163	6.25221	6.64669	6.48292	7.05944	6.73651	58.0517	0.636446	0.356468	1.78542	0.0741932	0.51879
E130102H24Rik	180	155	192	154	110	147	7.78096	7.73214	7.89264	7.56454	7.24229	7.60756	155.554	-0.381958	0.213751	-1.78693	0.0739485	0.51879
Szt2	551	371	355	636	437	582	9.22	8.83677	8.67179	9.37866	8.94586	9.37116	484.464	0.353722	0.198063	1.7859	0.0741149	0.51879
Nudc	1229	1084	1234	1529	1384	1251	10.3248	10.3014	10.369	10.5942	10.5296	10.4292	1276.27	0.205259	0.114855	1.78712	0.0739185	0.51879
Spg21	700	662	687	806	824	799	9.54534	9.61801	9.55742	9.70266	9.80705	9.80529	742.823	0.22088	0.123666	1.7861	0.0740838	0.51879
Onecut1	140	206	70	176	480	265	7.48438	8.07969	6.76588	7.72241	9.07122	8.33169	223.25	1.1097	0.621451	1.78566	0.0741541	0.51879
Txlng	864	678	597	641	592	557	9.83475	9.65079	9.36593	9.38931	9.35419	9.31157	651.331	-0.281165	0.157448	-1.78576	0.0741379	0.51879
Slc22a5	1722	1526	1252	1681	1035	852	10.7987	10.7818	10.3893	10.7276	10.1231	9.89405	1334.79	-0.374351	0.209836	-1.78401	0.0744213	0.519584
Hint3	354	261	267	273	224	221	8.63205	8.3787	8.30395	8.2637	8.08248	8.1025	264.855	-0.32036	0.179791	-1.78185	0.074774	0.520515
Traf3ip2	39	33	39	45	60	67	6.20502	6.1571	6.22806	6.304	6.61493	6.75143	47.0055	0.616388	0.346001	1.78146	0.0748368	0.520515
Tfam	825	779	843	674	692	745	9.77101	9.84208	9.83886	9.45767	9.56702	9.70886	757.49	-0.235516	0.132147	-1.78222	0.0747126	0.520515
Cdr2l	21	24	35	37	42	55	5.74292	5.91144	6.13887	6.14021	6.2908	6.56035	35.5721	0.72589	0.407537	1.78116	0.0748859	0.520515
Slc17a3	794	800	822	700	669	724	9.71825	9.87886	9.80403	9.50933	9.52078	9.66954	749.528	-0.232562	0.13055	-1.7814	0.0748464	0.520515
Top3b	411	338	370	503	423	435	8.82821	8.71402	8.72606	9.06202	8.90257	8.9791	410.345	0.258085	0.144862	1.78159	0.0748161	0.520515
Pola2	78	67	96	102	135	101	6.8472	6.80348	7.09377	7.101	7.47396	7.18075	95.8765	0.468071	0.26277	1.7813	0.0748641	0.520515
Smad3	268	264	376	364	361	449	8.27366	8.39334	8.7472	8.63404	8.69343	9.02139	345.551	0.351771	0.197413	1.78191	0.0747647	0.520515
Esrra	642	675	692	708	540	364	9.42727	9.6447	9.56735	9.52486	9.22968	8.74307	599.863	-0.356817	0.200609	-1.77867	0.0752943	0.522776
Pcbp1	2629	2150	2130	3129	2679	2415	11.3981	11.267	11.1384	11.6084	11.4638	11.3583	2502.61	0.224339	0.126115	1.77885	0.0752643	0.522776
Gm11974	30	17	29	34	55	39	5.99639	5.67635	5.9916	6.07274	6.53265	6.25276	33.7203	0.741227	0.416798	1.77838	0.0753408	0.522809
Ccar2	358	316	335	469	374	395	8.64673	8.62593	8.59609	8.9685	8.73987	8.85092	371.897	0.268507	0.151029	1.77785	0.0754291	0.523133
Syde1	35	26	58	52	75	63	6.11666	5.97057	6.58286	6.4318	6.83511	6.69072	51.1378	0.662993	0.373096	1.777	0.075568	0.523329
Sf3a2	350	270	233	472	366	288	8.61723	8.42219	8.13199	8.977	8.71147	8.43832	326.487	0.370001	0.208233	1.77686	0.0755918	0.523329
Faap100	174	113	150	123	77	122	7.74024	7.36382	7.59688	7.307	6.86193	7.39179	125.569	-0.457734	0.257637	-1.77666	0.0756238	0.523329
Ttc39c	7646	5628	5964	4734	4021	6625	12.9244	12.641	12.6076	12.1996	12.0429	12.8003	5749.8	-0.335085	0.188528	-1.77738	0.0755064	0.523329
Abat	10435	9292	7906	8142	7600	8185	13.3711	13.3608	13.012	12.9768	12.955	13.1039	8564.92	-0.232668	0.131005	-1.77602	0.0757302	0.523507
Usb1	145	141	142	198	164	194	7.52504	7.61972	7.5328	7.86444	7.70219	7.94117	163.148	0.351461	0.197894	1.776	0.0757329	0.523507
Psmd4	1981	1546	1910	2838	2258	1688	10.9967	10.8002	10.9841	11.4694	11.2209	10.8508	2015.17	0.290283	0.163505	1.77537	0.0758363	0.523934
Rnf219	8	12	8	18	19	22	5.21601	5.46976	5.22819	5.62744	5.69537	5.81288	14.4763	1.04462	0.588788	1.77418	0.0760329	0.524715
Cyp2d40	429	516	582	417	476	354	8.88498	9.27844	9.33139	8.81256	9.06001	8.70648	461.335	-0.3228	0.181936	-1.77425	0.0760222	0.524715
Neil1	80	51	68	128	91	72	6.87308	6.53828	6.73706	7.35187	7.03625	6.82366	80.5601	0.522073	0.294351	1.77364	0.0761228	0.525047
Rnf14	1107	934	1127	799	895	988	10.1788	10.0937	10.2422	9.69066	9.92133	10.0996	971.718	-0.257163	0.145028	-1.7732	0.0761962	0.525265
Etnppl	3517	3478	4506	3610	3160	3199	11.8126	11.9521	12.2061	11.8123	11.6989	11.7585	3561.57	-0.23234	0.131092	-1.77235	0.0763373	0.525949
Mogs	733	732	690	1147	855	711	9.60843	9.75621	9.56339	10.1915	9.85806	9.64465	804.74	0.296076	0.167091	1.77195	0.076403	0.526113
Wisp1	2	11	2	19	11	14	4.76821	5.42272	4.77453	5.66116	5.38021	5.52728	9.81674	1.48256	0.836914	1.77146	0.0764836	0.52638
Sec11c	317	227	300	211	223	246	8.48869	8.20134	8.45316	7.94215	8.07691	8.23719	252.659	-0.326772	0.184569	-1.77046	0.0766506	0.52724
Vash1	19	25	19	29	46	35	5.67785	5.94138	5.69552	5.95117	6.37015	6.16269	28.7925	0.776151	0.438517	1.76994	0.0767367	0.527255
Lrp12	63	45	47	57	97	79	6.63552	6.42333	6.38946	6.51593	7.10468	6.91874	64.3695	0.574667	0.324663	1.77004	0.0767206	0.527255
Prpsap1	1524	1471	1690	1492	1411	1212	10.6266	10.7301	10.8111	10.5597	10.5567	10.3849	1459.51	-0.214971	0.121485	-1.76953	0.0768056	0.527441
Stk16	1196	1104	1181	1566	1342	1212	10.2867	10.327	10.3076	10.6278	10.4863	10.3849	1258.05	0.214372	0.12117	1.76918	0.0768633	0.527548
Carns1	12	8	15	25	29	16	5.41118	5.265	5.5503	5.84396	5.99142	5.60627	17.2803	0.978263	0.553081	1.76875	0.076935	0.527753
Prim1	22	33	24	46	40	45	5.77405	6.1571	5.85318	6.32306	6.24919	6.37684	34.9074	0.694771	0.392878	1.76842	0.0769913	0.527851
Snhg12	118	81	129	121	161	169	7.29002	6.99928	7.42202	7.28864	7.68021	7.77351	129.106	0.449231	0.25419	1.7673	0.0771775	0.528838
Med6	103	95	116	137	147	133	7.14008	7.17063	7.30175	7.42918	7.57291	7.49082	121.118	0.386127	0.218646	1.76599	0.077398	0.53006
Ctsh	4122	3486	4532	4070	3468	3023	12.0393	11.9554	12.2143	11.9835	11.8316	11.6779	3757.05	-0.227192	0.128695	-1.76534	0.0775059	0.53051
Rbks	261	187	231	211	179	155	8.24012	7.9599	8.1212	7.94215	7.80721	7.67018	202.375	-0.340409	0.192857	-1.76508	0.0775499	0.530522
Snx19	429	478	442	582	528	540	8.88498	9.17515	8.96133	9.25837	9.19936	9.2696	497.865	0.260314	0.147532	1.76445	0.0776555	0.530956
Tcirg1	901	939	890	890	769	711	9.89273	10.1011	9.9139	9.83933	9.71185	9.64465	846.841	-0.235712	0.13373	-1.76259	0.0779698	0.532528
Sh3glb1	1266	1127	1244	1066	1151	977	10.3663	10.3559	10.3803	10.0895	10.2713	10.084	1133.35	-0.211298	0.119879	-1.76259	0.0779701	0.532528
Ttc9c	310	335	284	236	272	252	8.45987	8.70232	8.38275	8.08063	8.32728	8.26771	281.319	-0.317164	0.179969	-1.76233	0.0780136	0.532535
Tada1	272	226	236	346	273	298	8.29247	8.19578	8.14802	8.56798	8.33196	8.48231	273.161	0.295961	0.167987	1.76181	0.0781015	0.532846
Ttc30a1	16	8	9	36	21	13	5.57209	5.265	5.28196	6.11813	5.76114	5.48531	16.8205	1.05443	0.59905	1.76018	0.078378	0.534051
D7Ertd143e	73	65	55	95	90	87	6.78027	6.77305	6.53288	7.02492	7.02451	7.01987	77.031	0.469011	0.266446	1.76025	0.078366	0.534051
Nudt16	265	219	197	177	217	136	8.25938	8.15621	7.92407	7.72918	8.043	7.51667	200.873	-0.38732	0.220067	-1.76001	0.0784057	0.534051
Vasn	232	251	298	260	201	157	8.09215	8.32878	8.44455	8.20201	7.94844	7.68541	231.887	-0.372517	0.211729	-1.75941	0.0785084	0.534172
Ip6k2	1264	1155	1538	1498	1581	1691	10.364	10.3902	10.6783	10.5654	10.7168	10.8533	1447.52	0.25031	0.142263	1.75949	0.0784949	0.534172
Hopx	954	809	833	985	594	493	9.97191	9.89433	9.82238	9.97974	9.35877	9.14675	771.296	-0.362083	0.205951	-1.7581	0.0787305	0.535393
Asap1	238	320	352	310	487	428	8.12405	8.64236	8.66069	8.42598	9.09063	8.95748	355.673	0.404628	0.230237	1.75744	0.0788421	0.535572
Sars	814	688	930	1081	993	859	9.75251	9.6709	9.97482	10.109	10.0655	9.90537	887.04	0.245897	0.139898	1.75769	0.0787997	0.535572
Lpar6	212	197	256	247	305	299	7.98036	8.0242	8.25055	8.13755	8.47416	8.48664	251.615	0.336984	0.19185	1.75649	0.0790039	0.535973
Nek6	517	554	557	699	585	707	9.1342	9.37481	9.27191	9.50738	9.33804	9.63691	600.77	0.262741	0.149559	1.75677	0.0789563	0.535973
Det1	89	79	72	104	126	101	6.98381	6.97296	6.7941	7.12199	7.3949	7.18075	94.6593	0.439886	0.250455	1.75635	0.0790291	0.535973
Sephs2	19128	15277	15590	16531	14703	12693	14.2429	14.076	13.9882	13.9949	13.9035	13.7345	15551.3	-0.212672	0.121231	-1.75426	0.0793858	0.538102
Zcchc24	2201	2579	2334	2476	1852	1726	11.1458	11.5257	11.2682	11.2755	10.9401	10.8823	2187.12	-0.271258	0.154679	-1.75369	0.0794839	0.538187
Stkld1	40	29	72	28	27	30	6.22616	6.05406	6.7941	5.92528	5.93801	6.04	37.4023	-0.743666	0.424045	-1.75374	0.0794746	0.538187
Zfp26	187	184	194	245	229	237	7.82703	7.94004	7.9053	8.12737	8.11003	8.19015	211.598	0.30586	0.174479	1.75299	0.0796035	0.538416
Fyco1	1312	1206	1338	1157	1001	1199	10.4163	10.4508	10.4824	10.2036	10.0767	10.3698	1197.63	-0.223145	0.127284	-1.75312	0.0795814	0.538416
Sorbs3	3962	2097	1727	2491	1701	1695	11.9827	11.2316	10.8417	11.2841	10.82	10.8567	2254.26	-0.423389	0.241659	-1.75201	0.0797717	0.538974
Mmd2	84	58	51	52	28	47	6.9234	6.66082	6.46314	6.4318	5.96502	6.41567	53.0059	-0.626246	0.357423	-1.75211	0.0797542	0.538974
Inhbb	74	129	32	224	87	112	6.79392	7.51568	6.06747	8.01583	6.98866	7.29526	108.894	0.779228	0.44488	1.75154	0.0798521	0.539227
Ccne1	31	13	48	17	19	0	6.02143	5.51462	6.40828	5.5926	5.69537	4.30929	20.9782	-1.37841	0.787128	-1.75119	0.0799138	0.539354
Itpr1	1243	1177	1594	1420	895	994	10.3406	10.4166	10.7287	10.4903	9.92133	10.108	1212.13	-0.309356	0.176748	-1.75027	0.0800716	0.540129
Ankrd23	54	38	37	81	64	51	6.49027	6.2749	6.18426	6.85884	6.67726	6.49001	53.5457	0.576349	0.329463	1.74936	0.0802288	0.540899
Serpina1c	59673	40302	50423	36581	43667	45872	15.8823	15.4734	15.6792	15.1389	15.4715	15.5851	45845.8	-0.264605	0.151324	-1.74861	0.080359	0.541201
Srsf9	372	317	349	538	418	349	8.69694	8.63006	8.64949	9.15233	8.88679	8.68783	386.876	0.300165	0.17166	1.7486	0.0803597	0.541201
F13b	4719	4210	5206	3356	3878	4610	12.2327	12.2252	12.4128	11.7082	11.9912	12.2807	4319.82	-0.270517	0.154731	-1.74831	0.0804112	0.541257
Pomt2	409	380	406	372	325	324	8.82176	8.86851	8.8485	8.66245	8.55637	8.59076	367.661	-0.25358	0.14517	-1.74678	0.0806749	0.542742
Mars	701	600	829	1001	870	737	9.54729	9.48345	9.81573	10.0021	9.88211	9.694	782.851	0.26615	0.152513	1.74509	0.0809686	0.543637
2810021J22Rik	28	23	12	51	19	49	5.94468	5.88072	5.42576	6.4143	5.69537	6.45337	30.0904	0.888959	0.509426	1.74502	0.0809811	0.543637
Dpysl3	15	35	31	51	47	41	5.53427	6.20556	6.04271	6.4143	6.38925	6.29548	36.5598	0.736637	0.422136	1.74502	0.0809809	0.543637
Prkcz	546	538	466	467	405	443	9.2077	9.33502	9.03191	8.9628	8.84492	9.00342	476.184	-0.265396	0.152024	-1.74575	0.0808543	0.543637
2310033P09Rik	137	120	125	175	144	181	7.45941	7.43228	7.3861	7.7156	7.54881	7.85646	146.171	0.365261	0.209369	1.74458	0.0810576	0.543726
Nkd1	30	44	59	43	76	100	5.99639	6.40315	6.5991	6.26501	6.84859	7.16986	58.8035	0.704653	0.40394	1.74445	0.0810808	0.543726
Commd10	81	87	102	111	114	148	6.88583	7.07533	7.15949	7.19304	7.28203	7.61555	106.885	0.445185	0.255338	1.74351	0.081245	0.543956
S1pr1	301	445	426	407	502	686	8.42196	9.07902	8.91228	8.78053	9.13137	9.59555	462.074	0.420096	0.240925	1.74368	0.081215	0.543956
Ssr4	1314	994	1442	1106	1068	1038	10.4184	10.1804	10.5876	10.1408	10.1669	10.1683	1152.67	-0.241926	0.13874	-1.74374	0.0812042	0.543956
Dusp1	1226	2184	1103	1404	1136	926	10.3213	11.2893	10.2122	10.4744	10.253	10.0095	1334.82	-0.436419	0.250402	-1.74288	0.0813554	0.544397
Dnaja2	2035	1796	2158	1987	1789	1429	11.0347	11.012	11.157	10.9637	10.8912	10.6161	1853.6	-0.230318	0.132166	-1.74263	0.0813975	0.544397
2010111I01Rik	614	440	528	479	463	395	9.36661	9.06387	9.19968	8.99664	9.02296	8.85092	482.98	-0.263779	0.151407	-1.74219	0.0814755	0.544629
Akap7	196	161	146	111	111	158	7.88415	7.77772	7.5652	7.19304	7.25233	7.69297	146.923	-0.421552	0.242151	-1.74086	0.0817079	0.545892
4933417D19Rik	33	34	22	22	10	18	6.06998	6.18157	5.79278	5.75636	5.33241	5.67964	23.1548	-0.866513	0.498075	-1.73972	0.0819075	0.546935
Cyc1	4127	3537	4001	3749	3568	3167	12.041	11.9761	12.0361	11.8662	11.8722	11.7442	3670.57	-0.178794	0.102844	-1.73849	0.0821248	0.547671
Tesk2	346	347	311	299	251	287	8.60225	8.74855	8.49963	8.37962	8.22529	8.43384	306.038	-0.290529	0.167129	-1.73835	0.0821485	0.547671
Malsu1	307	272	323	300	218	226	8.44735	8.43167	8.54867	8.3839	8.04871	8.13047	272.617	-0.30572	0.175866	-1.73836	0.0821466	0.547671
Rbpms2	818	693	867	659	677	712	9.75927	9.68086	9.87767	9.427	9.53703	9.64658	734.439	-0.235014	0.135225	-1.73794	0.0822209	0.547863
Oas1c	8	13	8	21	20	19	5.21601	5.51462	5.22819	5.72554	5.72875	5.71451	14.7792	1.01177	0.58262	1.73658	0.0824609	0.549171
Cpm	91	71	58	63	38	51	7.00725	6.86234	6.58286	6.61025	6.20615	6.49001	61.6686	-0.560365	0.322848	-1.73569	0.0826182	0.549187
Itsn1	576	583	552	614	732	753	9.27998	9.44425	9.25971	9.33086	9.64407	9.72356	633.456	0.272133	0.156769	1.73588	0.0825852	0.549187
Podn	90	54	97	35	68	56	6.99558	6.59219	7.10494	6.09565	6.73682	6.57736	66.3068	-0.6052	0.348712	-1.73553	0.082647	0.549187
Zfp771	509	360	467	452	324	324	9.11324	8.79701	9.03478	8.91936	8.55237	8.59076	402.455	-0.304315	0.175364	-1.73533	0.0826817	0.549187
Amer1	118	86	139	91	61	96	7.29002	7.06294	7.508	6.97949	6.63079	7.12542	97.8694	-0.484935	0.279308	-1.7362	0.0825284	0.549187
Proca1	49	17	41	33	6	14	6.40204	5.67635	6.27037	6.0494	5.10826	5.52728	26.1665	-1.03609	0.597371	-1.73442	0.0828442	0.549842
Cdyl	159	111	138	103	96	114	7.63302	7.34362	7.49963	7.11153	7.09351	7.3151	119.489	-0.39902	0.230111	-1.73404	0.0829117	0.549842
Osgin1	1117	947	1751	1441	1368	2327	10.1913	10.1129	10.8612	10.5109	10.5132	11.3055	1486.27	0.421151	0.242861	1.73412	0.0828962	0.549842
Tmem256	783	525	725	526	626	536	9.69906	9.30186	9.63121	9.122	9.43013	9.25955	616.039	-0.282754	0.163277	-1.73174	0.0833194	0.550512
A630020A06	35	17	20	18	11	0	6.11666	5.67635	5.72891	5.62744	5.38021	4.30929	16.5639	-1.35076	0.779811	-1.73217	0.0832434	0.550512
Snx29	79	52	68	123	82	80	6.8602	6.55649	6.73706	7.307	6.92677	6.93179	79.6695	0.493137	0.284757	1.73178	0.0833121	0.550512
Cramp1l	414	320	358	302	292	320	8.83783	8.64236	8.68281	8.39241	8.41808	8.5746	332.691	-0.275983	0.1593	-1.73247	0.0831901	0.550512
Myo1f	23	18	16	35	34	29	5.80433	5.71316	5.58856	6.09565	6.11534	6.0139	25.6114	0.757047	0.436923	1.73268	0.0831526	0.550512
Mepce	844	679	812	720	699	615	9.80242	9.65281	9.78714	9.54785	9.58081	9.44622	723.693	-0.221934	0.128133	-1.73206	0.0832631	0.550512
Thap11	277	256	296	358	352	308	8.31565	8.35395	8.43588	8.61236	8.66037	8.525	305.878	0.270692	0.156305	1.73182	0.0833063	0.550512
Sdc1	4670	3954	4463	5276	4811	4867	12.2178	12.1354	12.1924	12.3547	12.2995	12.3583	4644.24	0.169217	0.097746	1.73119	0.0834183	0.550587
Lrit2	115	69	81	70	50	68	7.26129	6.83323	6.91429	6.71245	6.44489	6.76619	74.9144	-0.511787	0.295602	-1.73134	0.0833916	0.550587
Ttc38	1651	1329	1256	1414	1105	1119	10.7393	10.5871	10.3938	10.4843	10.2144	10.2732	1304.2	-0.2463	0.142434	-1.72922	0.0837698	0.551868
Clic1	132	133	151	209	181	153	7.41678	7.55122	7.60469	7.93047	7.82065	7.65479	158.657	0.354351	0.20492	1.72921	0.083771	0.551868
Zfp91	1301	1324	1453	1257	1266	1047	10.4045	10.5818	10.5983	10.3194	10.4046	10.1804	1269.54	-0.220536	0.127549	-1.72904	0.0838028	0.551868
Pafah2	2502	2193	1963	2381	1658	1588	11.3277	11.2951	11.0228	11.22	10.7838	10.7646	2034.47	-0.275735	0.159455	-1.72923	0.0837677	0.551868
Vbp1	134	116	128	152	151	196	7.43398	7.39357	7.41313	7.54927	7.60441	7.95377	145.583	0.382229	0.221086	1.72887	0.083832	0.551868
Uvrag	769	564	679	667	573	443	9.67425	9.39914	9.5414	9.44344	9.30993	9.00342	610.675	-0.282964	0.163735	-1.72819	0.0839543	0.552384
Csrp1	168	117	151	188	195	178	7.69832	7.40335	7.60469	7.80164	7.91129	7.83617	164.839	0.345173	0.200063	1.72533	0.0844687	0.552697
Cxcl16	54	43	55	56	78	91	6.49027	6.38264	6.53288	6.49953	6.87515	7.06778	62.6323	0.553527	0.320394	1.72765	0.0840518	0.552697
Slc25a48	120	110	116	90	76	98	7.30884	7.33342	7.30175	6.96789	6.84859	7.14782	101.379	-0.413382	0.239407	-1.72669	0.0842234	0.552697
2025-03-05	2078	1908	2161	1684	1985	1711	11.0644	11.0977	11.1589	10.7301	11.0382	10.8699	1914.15	-0.214563	0.124365	-1.72527	0.0844796	0.552697
Nusap1	16	8	20	8	5	6	5.57209	5.265	5.72891	5.20452	5.04016	5.11984	10.3813	-1.22637	0.710842	-1.72523	0.0844856	0.552697
Srsf4	259	179	175	193	148	139	8.23039	7.90629	7.78025	7.83338	7.58085	7.54204	180.724	-0.377321	0.218683	-1.72543	0.0844508	0.552697
Ficd	236	279	185	168	217	156	8.11349	8.46439	7.84743	7.66702	8.043	7.67782	207.017	-0.405114	0.234661	-1.72638	0.0842793	0.552697
Ica1	10	12	13	19	21	28	5.31906	5.46976	5.46908	5.66116	5.76114	5.98721	17.1311	0.936821	0.543002	1.72526	0.0844799	0.552697
Proz	4216	4534	3974	3693	3227	4032	12.0715	12.3313	12.0264	11.8447	11.7289	12.089	3941.3	-0.244206	0.141414	-1.72688	0.0841885	0.552697
Eps15l1	518	373	402	398	352	334	9.1368	8.84389	8.8354	8.75108	8.66037	8.63038	393.418	-0.276242	0.159972	-1.72681	0.0842017	0.552697
Ctu2	165	189	158	285	202	192	7.67689	7.973	7.65818	8.31837	7.95453	7.92847	197.177	0.369599	0.21402	1.72693	0.0841795	0.552697
Arl4a	644	549	428	768	727	559	9.43151	9.36249	8.9185	9.63629	9.63466	9.31643	608.041	0.31176	0.180861	1.72376	0.0847519	0.55331
Itih1	11639	10491	11212	14227	11576	12744	13.5281	13.5353	13.514	13.779	13.5596	13.7403	11908.7	0.183226	0.106326	1.72325	0.0848435	0.55331
Brd1	654	659	756	621	619	551	9.45251	9.61178	9.68873	9.34624	9.41482	9.2969	640.839	-0.23504	0.136324	-1.72413	0.0846844	0.55331
Scand1	452	234	551	539	584	524	8.9544	8.2397	9.25726	9.15483	9.33572	9.22895	475.573	0.405192	0.235002	1.7242	0.084671	0.55331
Zkscan1	958	957	892	1315	981	1096	9.97771	10.1276	9.91701	10.3826	10.0486	10.2442	1027.19	0.242099	0.140459	1.72363	0.0847744	0.55331
Particl	28	18	17	42	31	34	5.94468	5.71316	5.62544	6.24506	6.04252	6.13912	28.0299	0.741646	0.430342	1.72339	0.084818	0.55331
2310061I04Rik	590	442	548	430	488	418	9.31251	9.06995	9.24988	8.85316	9.09339	8.92601	483.178	-0.260605	0.15127	-1.72279	0.0849269	0.553566
Pim1	272	156	150	760	345	159	8.29247	7.73984	7.59688	9.62193	8.63412	7.70048	299.679	1.0859	0.630636	1.72192	0.0850846	0.553627
Meis2	27	41	22	38	49	64	5.91795	6.34063	5.79278	6.1619	6.42661	6.70616	40.2936	0.717182	0.416539	1.72176	0.0851124	0.553627
Aim1l	100	169	97	74	108	76	7.10805	7.83631	7.10494	6.76754	7.22198	6.8788	104.659	-0.545268	0.3166	-1.72226	0.0850218	0.553627
Hsd17b14	4	8	4	23	14	6	4.95562	5.265	4.96445	5.78633	5.51039	5.11984	9.68544	1.36559	0.79292	1.72223	0.0850287	0.553627
Utp14b	27	27	30	36	31	78	5.91795	5.99905	6.01743	6.11813	6.04252	6.90555	38.1961	0.776101	0.450872	1.72133	0.0851905	0.553848
Myo1d	434	371	440	367	385	300	8.90036	8.83677	8.95529	8.64476	8.77803	8.49095	380.688	-0.267425	0.15556	-1.71911	0.0855943	0.555611
Ago2	318	327	389	302	288	277	8.49276	8.67065	8.79198	8.39241	8.40037	8.38831	315.698	-0.280605	0.163205	-1.71934	0.0855526	0.555611
Sorl1	18	42	23	31	39	85	5.64377	6.36181	5.82338	6.0013	6.22785	6.99528	40.0328	0.8717	0.506947	1.71951	0.0855216	0.555611
Fas	212	220	244	249	301	309	7.98036	8.16193	8.18992	8.14766	8.45714	8.5292	255.121	0.323911	0.188484	1.71851	0.0857039	0.556035
Armc7	44	32	29	52	75	40	6.30734	6.13214	5.9916	6.4318	6.83511	6.2743	44.9531	0.647085	0.376678	1.71787	0.0858196	0.556499
Mzt1	340	271	365	238	272	287	8.57948	8.42694	8.7082	8.09115	8.32728	8.43384	294.255	-0.308397	0.179579	-1.71733	0.0859189	0.556856
Ppia	5821	4918	6203	5694	4939	4287	12.5333	12.4477	12.6639	12.4639	12.3371	12.1767	5273.96	-0.209434	0.122096	-1.71532	0.0862863	0.557796
Treml4	16	16	34	20	40	64	5.57209	5.63822	6.11553	5.69383	6.24919	6.70616	31.7162	0.909001	0.529752	1.7159	0.0861806	0.557796
Slc9a8	750	708	798	736	636	600	9.63989	9.71031	9.76316	9.57794	9.45173	9.41258	701.079	-0.221809	0.129276	-1.71578	0.0862021	0.557796
Zfp951	12	11	24	34	24	29	5.41118	5.42272	5.85318	6.07274	5.85301	6.0139	22.1014	0.865617	0.504629	1.71535	0.0862805	0.557796
Rab11fip1	122	116	113	188	131	147	7.32742	7.39357	7.27247	7.80164	7.43937	7.60756	135.162	0.378794	0.220859	1.7151	0.0863277	0.557796
Pdp2	604	578	457	641	336	270	9.34431	9.43252	9.00585	9.38931	8.59966	8.35555	477.419	-0.439882	0.256479	-1.71508	0.0863302	0.557796
Serpina1d	24187	17576	16710	12860	12778	20530	14.5808	14.2778	14.088	13.6336	13.7016	14.4266	17398.3	-0.350496	0.204432	-1.71448	0.0864401	0.557966
Dpyd	10879	9851	10521	9628	9136	9545	13.431	13.4448	13.4225	13.2176	13.2193	13.3247	9885.85	-0.166287	0.0970003	-1.71429	0.086475	0.557966
Rcc2	584	594	637	791	746	640	9.29865	9.46974	9.4542	9.67682	9.67009	9.50058	661.453	0.233045	0.135949	1.71421	0.0864898	0.557966
Recql4	21	23	17	38	22	48	5.74292	5.88072	5.62544	6.1619	5.79261	6.43466	28.0801	0.797938	0.466146	1.71178	0.0869381	0.559598
Parp14	399	517	413	456	527	810	8.78908	9.28106	8.87115	8.93107	9.1968	9.82416	521.504	0.40903	0.238972	1.71163	0.0869654	0.559598
D17H6S56E-5	24	33	64	20	33	15	5.83382	6.1571	6.6775	5.69383	6.09155	5.56754	31.4252	-0.85706	0.500685	-1.71177	0.0869383	0.559598
Bag3	977	963	1138	952	831	901	10.005	10.1363	10.2558	9.9325	9.81873	9.97151	956.497	-0.223281	0.130442	-1.71173	0.0869472	0.559598
Med14	356	355	388	319	328	285	8.63941	8.77856	8.78858	8.46282	8.56831	8.42485	337.281	-0.264516	0.154474	-1.71237	0.0868294	0.559598
Rac3	34	35	35	23	20	22	6.09354	6.20556	6.13887	5.78633	5.72875	5.81288	28.1278	-0.705376	0.412382	-1.71049	0.0871747	0.560057
Gbp2	28	42	59	33	73	119	5.94468	6.36181	6.5991	6.0494	6.80775	7.36352	59.307	0.794656	0.464636	1.71027	0.087215	0.560057
Hmces	121	115	118	180	160	127	7.31816	7.38372	7.32094	7.74931	7.67281	7.43767	135.78	0.369605	0.216017	1.711	0.087082	0.560057
Dag1	1687	1689	1884	2078	2256	1872	10.7697	10.9251	10.9647	11.0271	11.2196	10.9971	1901.37	0.212064	0.123976	1.71052	0.08717	0.560057
Trub2	191	137	154	201	189	231	7.8527	7.58588	7.62786	7.88275	7.87315	8.15791	182.688	0.348826	0.204033	1.70966	0.0873292	0.560504
Litaf	1347	1022	1099	1688	1229	1280	10.4532	10.2192	10.2071	10.7334	10.363	10.4614	1266.05	0.24958	0.14604	1.70899	0.0874535	0.561015
Pld2	190	134	167	220	225	183	7.84633	7.55997	7.72411	7.99356	8.08804	7.86983	184.874	0.334346	0.195734	1.70816	0.0876065	0.561423
Dtd2	121	149	143	164	198	183	7.31816	7.68505	7.54097	7.63849	7.92998	7.86983	159.334	0.37256	0.21808	1.70837	0.0875684	0.561423
Epb4.1l2	139	152	160	177	179	240	7.4761	7.70879	7.6731	7.72918	7.80721	8.206	174.17	0.380254	0.222753	1.70706	0.08781	0.562267
Zbtb39	249	276	274	308	376	320	8.18074	8.45046	8.33693	8.41766	8.74689	8.5746	299.557	0.302886	0.177491	1.70649	0.0879171	0.562267
Slc52a2	223	164	222	257	278	232	8.04292	7.79998	8.07161	8.18739	8.35513	8.16333	227.519	0.313282	0.183564	1.70667	0.0878841	0.562267
Paqr7	949	814	701	808	568	686	9.96462	9.90286	9.58505	9.70606	9.29806	9.59555	750.608	-0.284998	0.166995	-1.70662	0.0878918	0.562267
Cptp	340	271	267	289	236	190	8.57948	8.42694	8.30395	8.33614	8.14772	7.91564	263.612	-0.324881	0.190491	-1.7055	0.0881018	0.563161
Nfe2l3	11	16	18	5	5	10	5.3663	5.63822	5.66106	5.02119	5.04016	5.34701	10.8993	-1.19242	0.699334	-1.70508	0.0881798	0.563373
Ttyh2	1041	961	1041	1268	1062	1268	10.0931	10.1334	10.1315	10.3316	10.159	10.4482	1101.08	0.217463	0.127854	1.70087	0.088967	0.566672
Cbr1	1690	1430	2229	1630	1664	1081	10.7722	10.6902	11.2029	10.6842	10.7889	10.2249	1608.43	-0.315342	0.185351	-1.70132	0.0888834	0.566672
Ubtd1	150	115	140	131	103	74	7.56456	7.38372	7.51631	7.37811	7.16989	6.85151	117.816	-0.423477	0.249011	-1.70063	0.0890116	0.566672
Pigu	243	245	202	183	181	196	8.15009	8.29797	7.95483	7.76916	7.82065	7.95377	208.064	-0.327747	0.192566	-1.702	0.0887556	0.566672
Slc30a3	43	27	34	36	69	60	6.28753	5.99905	6.11553	6.11813	6.75131	6.64331	44.6321	0.658109	0.38679	1.70146	0.0888564	0.566672
Baz1b	1538	1290	1306	1430	1108	1051	10.6395	10.5453	10.4485	10.5001	10.2181	10.1857	1278.78	-0.23249	0.13665	-1.70136	0.0888756	0.566672
Dus2	108	88	97	167	123	107	7.19188	7.08761	7.10494	7.65994	7.36752	7.24437	113.827	0.408946	0.240467	1.70063	0.0890117	0.566672
Wasl	1909	1677	1651	1545	1545	1556	10.9443	10.915	10.7782	10.6088	10.6843	10.7359	1640.78	-0.195968	0.115301	-1.69963	0.0892014	0.567592
Nfkbie	21	20	39	38	44	50	5.74292	5.78323	6.22806	6.1619	6.33109	6.47182	35.1472	0.706848	0.416206	1.69831	0.0894492	0.568881
Bin2	12	16	8	21	26	23	5.41118	5.63822	5.22819	5.72554	5.91036	5.84384	17.6335	0.926959	0.546071	1.69751	0.0896011	0.569558
Slc41a3	237	120	97	155	82	67	8.11878	7.43228	7.10494	7.57211	6.92677	6.75143	124.623	-0.606462	0.357341	-1.69716	0.0896673	0.569691
Cdkn1a	294	153	33	1225	403	139	8.39176	7.71662	6.09174	10.2834	8.83837	7.54204	362.636	1.82717	1.07707	1.69643	0.0898041	0.570068
Rhod	245	217	427	389	410	382	8.16038	8.1447	8.91539	8.72102	8.86117	8.80667	342.443	0.391845	0.230991	1.69636	0.0898173	0.570068
Mtx3	749	630	894	633	593	690	9.63806	9.55013	9.92011	9.37224	9.35648	9.60352	694.812	-0.26483	0.156177	-1.6957	0.089943	0.570302
Vkorc1l1	1063	844	923	923	759	790	10.1222	9.95299	9.96435	9.88967	9.69384	9.78966	878.145	-0.218929	0.129109	-1.69569	0.089945	0.570302
Iars2	1117	1020	1100	1378	1219	1169	10.1913	10.2164	10.2084	10.4481	10.3516	10.3343	1159.84	0.191648	0.11313	1.69405	0.0902563	0.571987
Nlrp6	5290	4261	4756	3392	3706	4844	12.3962	12.2424	12.2834	11.7234	11.9264	12.3515	4363.31	-0.273977	0.161788	-1.69343	0.0903739	0.572444
Cnpy2	1166	1007	932	907	902	897	10.2512	10.1985	9.9778	9.86548	9.93212	9.96534	964.731	-0.222076	0.131235	-1.69219	0.0906089	0.573623
Sav1	304	208	296	306	356	350	8.43471	8.09173	8.43588	8.40929	8.67516	8.69158	301.277	0.311141	0.183955	1.6914	0.0907606	0.573623
Ccs	3200	2603	3061	2949	2664	2197	11.6779	11.5388	11.6539	11.524	11.4558	11.2239	2759.72	-0.20838	0.123183	-1.69162	0.0907179	0.573623
Pde7a	131	109	119	147	148	173	7.40809	7.32313	7.33044	7.51037	7.58085	7.8017	137.159	0.363136	0.214629	1.69192	0.0906605	0.573623
Stx4a	509	348	364	527	479	495	9.11324	8.75234	8.7046	9.12455	9.06843	9.1522	450.104	0.278855	0.164881	1.69125	0.0907883	0.573623
Brms1l	73	51	72	70	111	99	6.78027	6.53828	6.7941	6.71245	7.25233	7.15888	78.9273	0.503305	0.29774	1.69042	0.090948	0.574343
Armc6	54	68	63	99	80	83	6.49027	6.81843	6.66218	7.06891	6.9012	6.97023	74.1348	0.468862	0.277424	1.69006	0.0910171	0.574491
Sema6b	98	101	98	295	143	58	7.08628	7.23804	7.11602	8.36239	7.54069	6.61075	129.756	0.684311	0.405087	1.68929	0.0911635	0.574586
Med27	89	71	75	108	103	106	6.98381	6.86234	6.83536	7.16304	7.16989	7.23397	91.3885	0.409931	0.242662	1.68931	0.0911606	0.574586
Mib2	521	456	462	658	579	499	9.14456	9.11178	9.02039	9.42493	9.32406	9.16303	525.277	0.242637	0.143635	1.68926	0.0911692	0.574586
Ino80c	140	133	136	166	172	188	7.48438	7.55122	7.48275	7.65282	7.75917	7.9027	155.21	0.340302	0.201495	1.68888	0.0912421	0.574756
Ubxn6	1205	1009	1161	1089	993	912	10.2972	10.2013	10.2837	10.1192	10.0655	9.98835	1055.15	-0.197308	0.116881	-1.68811	0.0913901	0.575401
Ttc5	145	114	117	199	139	157	7.52504	7.3738	7.31138	7.87057	7.50772	7.68541	143.896	0.370571	0.219582	1.68762	0.0914838	0.575702
[truncated: 22,414 more rows]

## Sheet: Table S2
Supplementary Table S2. Differentially expressed genes associated with the volcano plot comparing control and LKO livers at baseline in Fig. 4A.
RNA-seq analysis identifying differentially expressed genes between control and LKO mice at baseline using an FDR cutoff of ≤ 5% and fold change ≥ 1.5. Three significantly different genes are highlighted in red font. Genes are sorted by increasing FDR and were used to generate the volcano plot shown in Fig. 4A.
Gene	Control 0 hx1	Control 0 hx2	Control 0 hx3	Control 0 hx4	LKO 0 hx1	LKO 0 hx2	LKO 0 hx3	LKO 0 hx4	Control 0 hx1	Control 0 hx2	Control 0 hx3	Control 0 hx4	LKO 0 hx1	LKO 0 hx2	LKO 0 hx3	LKO 0 hx4	baseMean	log2FoldChange	lfcsE	stat	pvalue	padj
Gt(ROSA)26Sor	16	16	8	15	62	51	55	76	5.5342	5.65144	5.36494	5.52512	6.7186	6.31964	6.43358	6.69301	35.4012	1.95348	0.338855	5.76496	8.16768e-09	0.000143841
Egr1	432	507	371	882	129	325	177	274	8.80862	9.28329	9.11262	9.84131	7.50687	8.34927	7.66473	8.13966	390.022	-1.50502	0.278628	-5.40152	6.60797e-08	0.000581865
Foxa3	1200	1484	1177	1449	882	871	722	972	10.2011	10.7723	10.7074	10.5333	10.0035	9.66203	9.47769	9.82011	1114.74	-0.848407	0.183844	-4.61482	3.9343e-06	0.0230957
Maff	434	547	305	497	307	177	200	268	8.81472	9.38632	8.85136	9.05996	8.5784	7.60215	7.81101	8.11195	348.802	-1.08798	0.254899	-4.26825	1.97009e-05	0.0867382
Serpina1d	16528	18463	24730	15364	10971	7835	12436	9455	13.9395	14.3792	15.0677	13.9046	13.5887	12.7679	13.5076	13.0449	15217.4	-1.14558	0.277062	-4.13474	3.55351e-05	0.125162
Tnfaip2	176	85	84	121	297	254	261	197	7.67675	7.0731	7.26314	7.30035	8.5354	8.03885	8.13882	7.73517	178.604	0.951165	0.249096	3.81847	0.000134283	0.34325
Acbd4	620	553	341	616	772	891	969	936	9.2921	9.40116	8.99971	9.34947	9.81912	9.69323	9.88209	9.76804	688.885	0.547787	0.143605	3.81454	0.000136435	0.34325
Pfkfb3	1065	2141	1926	1575	1242	640	802	677	10.0349	11.2911	11.4047	10.6506	10.4814	9.24199	9.62148	9.32493	1333.47	-1.22588	0.33444	-3.66546	0.000246898	0.543514
Uhrf1	6	6	3	11	28	22	15	49	5.07317	5.14923	4.96461	5.35829	6.02103	5.68626	5.48853	6.28945	16.4321	1.94344	0.536158	3.62476	0.000289231	0.56596
Gbp3	77	52	51	56	109	118	136	103	6.76895	6.57648	6.73758	6.50921	7.3146	7.14281	7.35923	7.00247	85.1359	0.774842	0.224621	3.44956	0.000561503	0.943231
Hddc2	29	16	19	43	42	86	71	66	5.92292	5.65144	5.89211	6.27393	6.35512	6.81088	6.67337	6.55758	43.8727	1.09981	0.322232	3.41309	0.000642306	0.943231
Ikzf1	28	8	8	18	43	33	49	52	5.8974	5.27481	5.36494	5.63391	6.3759	5.96765	6.33095	6.34099	28.2799	1.35323	0.396501	3.41292	0.000642711	0.943231
Fam46c	82	162	82	165	84	74	51	41	6.8323	7.81074	7.23639	7.65806	7.02975	6.66209	6.36608	6.1407	95.0146	-1.16206	0.345219	-3.36614	0.00076227	0.998588
Nrg4	96	202	191	167	80	101	108	112	6.99545	8.08165	8.24459	7.67235	6.9782	6.97649	7.10428	7.09181	137.181	-0.990937	0.298782	-3.31659	0.000911244	0.998588
Rbp1	157	158	157	204	97	124	110	164	7.54232	7.78058	7.99941	7.91362	7.18513	7.19704	7.12413	7.51893	147.32	-0.685719	0.206957	-3.31335	0.000921867	0.998588
Pold1	52	39	20	52	64	91	84	93	6.39736	6.3155	5.92942	6.44127	6.75003	6.86835	6.84074	6.89588	58.8406	0.833507	0.256094	3.25469	0.00113515	0.998588
Btbd19	156	55	85	62	29	56	61	52	7.53488	6.62998	7.27633	6.60496	6.04815	6.40212	6.52869	6.34099	69.7083	-1.07816	0.338492	-3.18517	0.00144667	0.998588
Hspb8	4476	5164	4790	4314	3739	3965	3376	3203	12.0646	12.548	12.7065	12.0817	12.0446	11.7933	11.6396	11.4964	4211.95	-0.629306	0.199267	-3.1581	0.001588	0.998588
H2-Q1	56	40	28	44	60	70	95	192	6.46432	6.33755	6.1921	6.29365	6.68643	6.60858	6.96784	7.70445	68.8902	1.09021	0.345485	3.1556	0.00160168	0.998588
2210011C24Rik	0	0	0	0	10	3	1	8	4.30929	4.30929	4.30929	4.30929	5.36932	4.83439	4.62171	5.16126	2.64364	4.73306	1.50253	3.15007	0.00163233	0.998588
Trpm6	0	2	1	2	17	15	5	7	4.30929	4.79876	4.6898	4.76461	5.67152	5.45925	5.00255	5.10764	5.90503	2.94726	0.938547	3.14024	0.0016881	0.998588
Irf7	502	302	218	406	722	421	692	976	9.00809	8.59448	8.41318	8.79108	9.7268	8.68421	9.41984	9.82578	510.459	0.810942	0.259698	3.12264	0.00179238	0.998588
G0s2	264	113	59	154	336	279	238	421	8.17299	7.38785	6.88467	7.57678	8.69627	8.15599	8.02389	8.69084	221.731	0.976789	0.313459	3.11617	0.00183218	0.998588
Plk3	3939	2669	3144	1723	1954	1725	1827	2258	11.8821	11.6047	12.1035	10.7771	11.1207	10.6131	10.7687	11.0002	2457.74	-0.799538	0.25808	-3.09803	0.00194812	0.998588
Per1	1530	1561	955	1633	1174	1053	1106	1236	10.5412	10.8437	10.4137	10.7015	10.4024	9.9238	10.0655	10.1534	1278.6	-0.505662	0.163452	-3.09365	0.0019771	0.998588
Mbd1	1795	2779	2380	1314	1620	1102	1212	1151	10.7661	11.6622	11.706	10.3961	10.8555	9.98685	10.1929	10.0543	1749.17	-0.94858	0.306791	-3.09194	0.00198851	0.998588
2810417H13Rik	1	1	0	0	4	6	4	23	4.62417	4.65622	4.30929	4.30929	4.9886	5.0479	4.93053	5.71829	4.3531	3.94845	1.291	3.05845	0.00222485	0.998588
Mcm10	2821	3152	3035	1607	1325	1616	2250	2077	11.4064	11.8418	12.0531	10.6789	10.5722	10.5214	11.063	10.8821	2295.86	-0.824817	0.269726	-3.05798	0.00222834	0.998588
Acnat2	511	191	381	554	784	1652	536	853	9.03184	8.01213	9.14837	9.20591	9.84043	10.5524	9.07465	9.6403	650.529	1.00948	0.33243	3.03666	0.00239211	0.998588
Stk10	48	26	26	54	68	68	97	80	6.32675	5.98651	6.13156	6.47568	6.81076	6.581	6.98973	6.74356	55.9693	0.836217	0.276758	3.02148	0.00251543	0.998588
Cebpd	276	397	358	400	291	284	199	221	8.22902	8.95479	9.06477	8.77146	8.50897	8.17831	7.80495	7.87399	311.161	-0.753145	0.249775	-3.0153	0.00256729	0.998588
Cxcl1	166	703	498	266	115	107	212	194	7.60759	9.7297	9.51157	8.24405	7.3751	7.03751	7.88174	7.71682	304.557	-1.69886	0.568512	-2.98826	0.00280569	0.998588
Tmem98	184	159	205	264	318	420	318	392	7.72973	7.78818	8.33448	8.2345	8.62426	8.6811	8.38922	8.5976	275.273	0.602042	0.203334	2.96085	0.00306795	0.998588
Ccdc82	103	59	47	101	90	162	165	162	7.07028	6.69814	6.65754	7.10166	7.10364	7.49884	7.58195	7.5047	105.546	0.70159	0.238771	2.93834	0.00329971	0.998588
Npnt	12	2	1	16	15	36	32	30	5.37766	4.79876	4.6898	5.56269	5.59407	6.03381	5.98435	5.9012	16.4453	1.71388	0.584013	2.93467	0.00333907	0.998588
Bach1	1029	948	1120	879	642	756	971	735	9.9872	10.1439	10.6375	9.8366	9.56556	9.46817	9.88494	9.43666	900.35	-0.611996	0.20924	-2.92485	0.00344622	0.998588
Mcm5	16	14	22	24	30	49	38	80	5.5342	5.57002	6.00067	5.82276	6.07466	6.2851	6.11809	6.74356	32.5282	1.11458	0.382194	2.91625	0.00354261	0.998588
Bhlhe41	246	271	143	293	150	91	199	191	8.08459	8.45419	7.88477	8.36707	7.68397	6.86835	7.80495	7.69823	198.175	-0.782786	0.268562	-2.91474	0.0035599	0.998588
Zfp467	376	214	146	280	382	423	407	485	8.62635	8.15381	7.91013	8.30915	8.8654	8.69042	8.70936	8.87742	325.972	0.565267	0.194174	2.91114	0.00360111	0.998588
Fam131c	48	28	37	21	100	61	66	83	6.32675	6.04324	6.43342	5.73242	7.21864	6.47964	6.603	6.78026	54.5563	1.00594	0.347271	2.8967	0.00377113	0.998588
Pbxip1	252	159	137	241	268	375	299	324	8.11467	7.78818	7.83267	8.11986	8.40289	8.53343	8.31052	8.3518	247.877	0.486204	0.168145	2.89158	0.00383314	0.998588
BC029214	368	273	217	385	469	617	368	674	8.59832	8.46367	8.40727	8.72118	9.13935	9.19259	8.57777	9.3189	406.198	0.575333	0.199506	2.88379	0.00392922	0.998588
Podnl1	1	0	0	0	10	5	5	2	4.62417	4.30929	4.30929	4.30929	5.36932	4.98475	5.00255	4.73989	2.78042	4.01839	1.39359	2.88347	0.00393315	0.998588
Hrct1	9	4	4	13	1	2	0	2	5.23961	4.99826	5.06388	5.44538	4.65129	4.73881	4.30929	4.73989	4.38662	-2.76278	0.95972	-2.87873	0.00399276	0.998588
Npas2	2	1	8	7	46	31	6	13	4.75373	4.65622	5.36494	5.1526	6.43633	5.92138	5.0673	5.38603	14.1634	2.21164	0.768901	2.87637	0.00402282	0.998588
Abhd17b	360	241	496	252	180	211	283	226	8.56972	8.30397	9.50607	8.17584	7.90382	7.81166	8.24072	7.90128	291.754	-0.870169	0.302603	-2.87561	0.00403243	0.998588
Col28a1	4	4	1	5	0	0	0	0	4.93538	4.99826	4.6898	5.02485	4.30929	4.30929	4.30929	4.30929	1.78497	-4.41296	1.53506	-2.87477	0.00404323	0.998588
Sh3rf2	0	0	0	0	3	1	5	9	4.30929	4.30929	4.30929	4.30929	4.89893	4.61357	5.00255	5.21136	2.04077	4.37287	1.54093	2.83781	0.00454235	0.998588
1700061G19Rik	4	5	8	4	0	1	0	1	4.93538	5.07781	5.36494	4.9506	4.30929	4.61357	4.30929	4.61434	3.1978	-3.68195	1.29796	-2.83673	0.00455781	0.998588
Lars2	8089	7003	13625	9312	3743	8984	4099	8405	12.9124	12.985	14.2091	13.1847	12.0462	12.9643	11.9164	12.876	8146.84	-0.909414	0.32064	-2.83625	0.00456473	0.998588
Dkk3	48	37	53	59	29	33	27	40	6.32675	6.27021	6.77587	6.55796	6.04815	5.96765	5.86008	6.12079	41.4538	-0.84371	0.299633	-2.81581	0.00486544	0.998588
Dusp4	60	156	107	61	65	68	38	30	6.528	7.76525	7.53886	6.58948	6.76547	6.581	6.11809	5.9012	77.5493	-1.19512	0.425303	-2.81004	0.00495346	0.998588
Ephb6	199	79	23	167	161	451	191	396	7.82405	6.99525	6.03474	7.67235	7.76859	8.77466	7.75555	8.61083	191.767	1.20869	0.430454	2.80794	0.00498594	0.998588
Ifi44	39	15	12	30	55	32	90	56	6.15183	5.61153	5.58888	5.98438	6.60243	5.94474	6.91153	6.40665	39.1971	1.12877	0.403554	2.79706	0.00515702	0.998588
Spon2	116	72	96	123	158	319	156	165	7.19935	6.89846	7.41372	7.31875	7.74601	8.32549	7.51653	7.526	145.045	0.744114	0.266666	2.79043	0.0052638	0.998588
0610009L18Rik	13	4	12	16	4	1	5	3	5.41929	4.99826	5.58888	5.56269	4.9886	4.61357	5.00255	4.8357	7.5225	-1.98594	0.712704	-2.78649	0.00532815	0.998588
Serpina7	178	108	149	271	149	403	424	584	7.69018	7.33661	7.93504	8.26764	7.67602	8.62708	8.76315	9.12542	266.719	0.900502	0.323747	2.7815	0.00541086	0.998588
Cipc	862	925	792	828	652	738	782	802	9.74237	10.1097	10.1522	9.75414	9.58673	9.43532	9.58685	9.55579	801.901	-0.431705	0.155645	-2.77365	0.00554312	0.998588
Ptp4a1	726	824	928	867	394	462	691	915	9.5068	9.94911	10.3735	9.81762	8.90644	8.80644	9.41788	9.73677	737.176	-0.717062	0.25878	-2.77093	0.00558967	0.998588
Wfdc2	48	26	15	80	51	147	55	226	6.32675	5.98651	5.72925	6.85683	6.53118	7.38734	6.43358	7.90128	74.2965	1.31235	0.474375	2.76648	0.00566645	0.998588
Por	10290	13714	7097	11685	8972	8020	8240	8523	13.2581	13.9511	13.2709	13.5109	13.2995	12.8014	12.9163	12.896	9604.2	-0.540062	0.195832	-2.75779	0.00581935	0.998588
Was	9	12	2	13	37	22	15	35	5.23961	5.48148	4.84587	5.44538	6.24578	5.68626	5.48853	6.01604	17.4021	1.44615	0.525536	2.75176	0.00592766	0.998588
Gm10532	4	3	3	2	0	0	0	0	4.93538	4.90735	4.96461	4.76461	4.30929	4.30929	4.30929	4.30929	1.62308	-4.25487	1.5475	-2.74951	0.00596852	0.998588
Serpina1e	184	184	244	143	148	126	134	117	7.72973	7.96606	8.55869	7.49054	7.66803	7.21466	7.34249	7.13906	166.178	-0.778228	0.283354	-2.74649	0.00602363	0.998588
Chst3	0	1	0	2	4	5	11	10	4.30929	4.65622	4.30929	4.76461	4.9886	4.98475	5.32629	5.25851	3.7664	3.10917	1.13388	2.74207	0.00610535	0.998588
Tjp3	390	286	212	369	587	652	422	448	8.67413	8.52379	8.37739	8.66554	9.44322	9.26711	8.75692	8.77253	409.355	0.569509	0.208363	2.73325	0.00627121	0.998588
Pnkd	1653	1338	1017	1735	1972	2342	1915	2193	10.6499	10.6264	10.5019	10.7869	11.1337	11.0447	10.8351	10.9589	1723.89	0.356655	0.130607	2.73076	0.00631892	0.998588
Ppat	379	419	394	430	306	303	387	358	8.63673	9.02677	9.19355	8.86702	8.57416	8.26008	8.64338	8.47996	375.657	-0.495175	0.182993	-2.70598	0.00681029	0.998588
Nav2	721	423	291	655	618	980	1012	850	9.49736	9.03948	8.78927	9.43296	9.51345	9.82444	9.9422	9.63546	662.935	0.545359	0.201846	2.70186	0.00689524	0.998588
Cdkn2c	74	46	32	102	61	162	123	205	6.72946	6.46248	6.30503	7.1123	6.70261	7.49884	7.24663	7.78296	93.9438	0.912052	0.338295	2.69603	0.00701716	0.998588
Ehbp1l1	143	89	45	165	183	213	187	224	7.43438	7.12267	6.61565	7.65806	7.92404	7.82308	7.73019	7.89042	148.816	0.71145	0.264115	2.69371	0.00706615	0.998588
Peli3	18	4	7	17	31	32	31	24	5.60399	4.99826	5.2994	5.59892	6.10061	5.94474	5.96053	5.74633	19.5248	1.19767	0.4451	2.69078	0.00712843	0.998588
Snx10	324	636	765	330	359	335	336	297	8.43349	9.59212	10.1039	8.52014	8.78332	8.38804	8.45999	8.24116	448.42	-0.932287	0.349548	-2.66712	0.00765049	0.998588
E2f8	320	256	189	192	320	483	592	327	8.41753	8.38105	8.23128	7.83977	8.63244	8.86524	9.20829	8.36358	324.048	0.628271	0.236278	2.65903	0.0078365	0.998588
Cxcl11	11	10	3	13	16	38	38	15	5.33403	5.38401	4.96461	5.44538	5.63351	6.07598	6.11809	5.46202	16.8419	1.33884	0.504061	2.65611	0.00790474	0.998588
Serpina4-ps1	8663	7290	12705	595	1469	2620	2152	2232	13.0108	13.0426	14.1085	9.30243	10.7174	11.2037	11	10.9838	5184.58	-2.13624	0.804703	-2.65469	0.00793806	0.998588
Spic	7	2	6	7	19	22	22	9	5.13282	4.79876	5.22842	5.1526	5.74371	5.68626	5.72057	5.21136	11.3004	1.51305	0.572522	2.64279	0.00822266	0.998588
Ahsg	112096	100545	85900	112367	74338	107303	94313	113286	16.6982	16.8221	16.863	16.772	16.3451	16.5359	16.4263	16.6215	99140.9	-0.307571	0.116428	-2.64172	0.00824857	0.998588
Ablim1	499	387	247	460	486	610	678	644	9.00009	8.92085	8.57457	8.95662	9.18728	9.17722	9.39203	9.25725	484.467	0.407542	0.154776	2.63311	0.00846074	0.998588
4931406C07Rik	3302	3132	2490	3716	2199	3374	2927	3276	11.6305	11.8327	11.7705	11.8685	11.2882	11.5632	11.4364	11.5285	3020.25	-0.32728	0.124723	-2.62405	0.00868904	0.998588
Gbp4	51	37	30	45	65	67	103	68	6.38007	6.27021	6.24983	6.31306	6.76547	6.56699	7.05339	6.58579	56.322	0.694348	0.265547	2.61479	0.00892833	0.998588
Bnc1	4	0	1	3	3	12	13	15	4.93538	4.30929	4.6898	4.8658	4.89893	5.34303	5.41096	5.46202	5.74991	2.22021	0.849287	2.6142	0.00894362	0.998588
Wwc2	281	190	138	267	286	382	359	328	8.25174	8.00564	7.84148	8.2488	8.48657	8.55742	8.54561	8.36748	269.192	0.439611	0.16848	2.60927	0.0090735	0.998588
Ntrk2	94	5	12	48	40	239	288	288	6.9733	5.07781	5.58888	6.36958	6.3125	7.96364	8.2629	8.2023	113.578	2.28611	0.877388	2.60558	0.00917181	0.998588
Clic3	23	15	19	7	76	31	24	49	5.76046	5.61153	5.89211	5.1526	6.92463	5.92138	5.77849	6.28945	30.3275	1.30211	0.501199	2.598	0.00937695	0.998588
Il10rb	98	66	63	102	112	145	139	139	7.01725	6.80967	6.95265	7.1123	7.34517	7.37179	7.38398	7.32974	104.523	0.496291	0.191105	2.59695	0.00940544	0.998588
Pkdrej	1	1	0	6	12	17	17	2	4.62417	4.65622	4.30929	5.09159	5.46559	5.52949	5.56036	4.73989	6.54536	2.44913	0.944873	2.59202	0.00954134	0.998588
Rpusd1	19	12	26	33	40	64	54	43	5.63718	5.48148	6.13156	6.05755	6.3125	6.52404	6.41703	6.17958	35.1412	0.925157	0.356949	2.59185	0.00954622	0.998588
Arhgap24	154	84	77	107	131	255	210	151	7.51988	7.06043	7.16718	7.1643	7.52473	8.04372	7.87019	7.42374	140.057	0.618177	0.238565	2.59123	0.0095634	0.998588
Tmem139	1	3	6	1	16	22	9	7	4.62417	4.90735	5.22842	4.63192	5.63351	5.68626	5.23254	5.10764	7.94638	2.00547	0.775845	2.58489	0.009741	0.998588
Pcdhb8	1	3	5	2	0	0	0	0	4.62417	4.90735	5.15063	4.76461	4.30929	4.30929	4.30929	4.30929	1.61501	-4.22515	1.63528	-2.58375	0.00977324	0.998588
Rnf223	1	0	0	0	4	8	6	1	4.62417	4.30929	4.30929	4.30929	4.9886	5.15917	5.0673	4.61434	2.2954	3.74392	1.4497	2.58254	0.00980766	0.998588
Mmp2	87	51	62	68	23	59	57	50	6.89283	6.55815	6.93597	6.69427	5.87528	6.44918	6.46606	6.30686	56.9069	-0.741418	0.288128	-2.57322	0.0100756	0.998588
Cxcl9	75	53	46	78	87	108	110	114	6.74275	6.59455	6.63676	6.83106	7.06719	7.04742	7.12413	7.1109	81.0406	0.529194	0.206173	2.56675	0.0102657	0.998588
Cst7	0	0	0	0	1	3	2	10	4.30929	4.30929	4.30929	4.30929	4.65129	4.83439	4.75026	5.25851	1.75331	4.16205	1.62166	2.56654	0.0102718	0.998588
Clec14a	238	118	142	205	229	292	298	310	8.04347	7.4373	7.87622	7.91961	8.20283	8.21331	8.30626	8.2955	221.31	0.48161	0.188588	2.55376	0.0106566	0.998588
Ccdc88a	20	9	10	17	15	39	48	34	5.66936	5.3311	5.48338	5.59892	5.59407	6.09652	6.31302	5.99395	22.5298	1.06364	0.417679	2.54655	0.0108794	0.998588
Emilin1	380	324	285	339	281	328	253	311	8.64017	8.68632	8.76181	8.55502	8.46381	8.36101	8.09989	8.2996	312.421	-0.394882	0.155229	-2.54387	0.0109633	0.998588
Ctgf	225	233	318	409	152	181	225	319	7.97402	8.2611	8.90671	8.8008	7.69974	7.62847	7.95459	8.33194	260.372	-0.691119	0.272341	-2.5377	0.0111584	0.998588
Fuca2	81	65	60	113	118	182	116	135	6.81987	6.79429	6.90199	7.22424	7.40439	7.63498	7.18201	7.29696	104.991	0.581621	0.229373	2.5357	0.0112224	0.998588
Abcg1	142	81	69	133	117	192	198	206	7.42634	7.02169	7.0487	7.40727	7.3947	7.69842	7.79887	7.78883	135.932	0.545319	0.215572	2.52963	0.0114181	0.998588
Mbnl2	690	1135	1406	565	743	507	733	475	9.43741	10.3954	10.9584	9.23244	9.7663	8.92961	9.49833	8.84982	830.361	-0.910759	0.36033	-2.52757	0.0114855	0.998588
Bik	156	112	50	141	191	196	173	228	7.53488	7.37775	6.71801	7.47427	7.97661	7.72303	7.63767	7.91205	149.601	0.615134	0.243807	2.52304	0.0116345	0.998588
Alas1	21648	16309	13722	14647	7533	11374	15752	18367	14.328	14.2006	14.2193	13.8359	13.0484	13.3031	13.8476	13.9996	14808.2	-0.562116	0.222872	-2.52215	0.0116641	0.998588
Cacnb1	7	6	5	7	12	22	15	21	5.13282	5.14923	5.15063	5.1526	5.46559	5.68626	5.48853	5.65992	11.2402	1.26009	0.499691	2.52175	0.0116774	0.998588
Bcl10	224	225	240	294	179	200	194	255	7.96853	8.2169	8.53724	8.37143	7.89701	7.74721	7.77428	8.05	227.566	-0.482665	0.191979	-2.51416	0.0119317	0.998588
Mzf1	5	1	1	1	9	3	17	12	5.00794	4.65622	4.6898	4.63192	5.31708	4.83439	5.56036	5.34554	5.74272	2.19357	0.872628	2.51375	0.0119454	0.998588
Pprc1	310	255	339	353	208	312	239	299	8.37681	8.37604	8.99186	8.60766	8.08227	8.29724	8.02909	8.24966	291.07	-0.4975	0.198385	-2.50774	0.0121505	0.998588
Tap1	344	322	224	363	395	422	524	565	8.51077	8.67821	8.44809	8.64411	8.9098	8.68732	9.04432	9.08102	383.844	0.39655	0.15815	2.50743	0.0121612	0.998588
Rasgef1b	581	608	826	558	593	268	445	457	9.20429	9.53048	10.2108	9.21561	9.45708	8.10563	8.82693	8.79876	565.548	-0.781352	0.31271	-2.49865	0.0124669	0.998588
Cyp26a1	727	390	177	271	215	167	290	322	9.50868	8.93112	8.14867	8.26764	8.12359	7.53412	8.27168	8.34389	314.383	-0.812608	0.325409	-2.49719	0.0125182	0.998588
Rab11fip4	47	48	15	36	66	101	65	59	6.30847	6.50159	5.72925	6.12654	6.78073	6.97649	6.58847	6.45379	52.3188	0.80742	0.323893	2.49286	0.0126719	0.998588
1300017J02Rik	13481	12136	9090	11541	9688	11245	11175	11959	13.6464	13.7752	13.6267	13.4931	13.4099	13.2867	13.3539	13.3825	11210.3	-0.284277	0.114381	-2.48536	0.0129422	0.998588
Tsc22d2	590	548	607	530	431	391	589	461	9.22503	9.3888	9.78332	9.14625	9.02605	8.58769	9.20143	8.81026	525.884	-0.520421	0.209587	-2.48307	0.0130255	0.998588
Btnl2	5	0	2	3	22	17	7	3	5.00794	4.30929	4.84587	4.8658	5.8438	5.52949	5.12651	4.8357	7.17609	2.1784	0.877955	2.48122	0.0130932	0.998588
Lrrc58	1192	1157	1124	1042	853	852	1184	986	10.1917	10.4223	10.6425	10.0724	9.95717	9.63174	10.1603	9.83986	1058.15	-0.458096	0.184894	-2.47761	0.0132265	0.998588
Rnf217	306	402	428	383	324	327	257	290	8.3602	8.97147	9.30543	8.71434	8.64866	8.35711	8.11949	8.21103	348.056	-0.589787	0.238625	-2.47161	0.0134507	0.998588
Aqp4	62	95	72	71	38	82	40	53	6.55872	7.19384	7.09433	6.73678	6.26841	6.76309	6.15959	6.35773	65.1094	-0.756683	0.306764	-2.46666	0.0136379	0.998588
Unc5cl	0	1	0	0	3	5	4	4	4.30929	4.65622	4.30929	4.30929	4.89893	4.98475	4.93053	4.91604	1.95975	3.48637	1.41346	2.46656	0.0136418	0.998588
Cyp2c70	11439	16353	15766	4640	9131	5387	8691	7333	13.4102	14.2044	14.4192	12.1858	13.3248	12.2312	12.9928	12.6802	10383.9	-0.928335	0.376941	-2.46281	0.0137852	0.998588
Cd48	8	13	7	13	38	9	37	30	5.18804	5.52674	5.2994	5.44538	6.26841	5.20915	6.0968	5.9012	18.9565	1.29672	0.526686	2.46203	0.0138154	0.998588
Kif15	1	0	0	1	5	4	8	4	4.62417	4.30929	4.30929	4.63192	5.06708	4.91452	5.18133	4.91604	2.66929	3.20066	1.30227	2.45776	0.0139808	0.998588
Trib1	1726	1767	1168	1635	1514	1329	1183	1254	10.7108	11.0189	10.6966	10.7032	10.76	10.2476	10.1592	10.1736	1452.11	-0.446632	0.181792	-2.45683	0.014017	0.998588
Itpk1	373	315	232	332	458	470	441	475	8.6159	8.64945	8.49336	8.52796	9.10746	8.82912	8.815	8.84982	378.495	0.359561	0.146449	2.4552	0.0140807	0.998588
C920021L13Rik	4	4	2	7	4	17	21	18	4.93538	4.99826	4.84587	5.1526	4.9886	5.52949	5.69041	5.5658	8.84865	1.59122	0.648406	2.45404	0.014126	0.998588
Zfp30	36	23	22	22	44	42	58	55	6.0876	5.89595	6.00067	5.76336	6.39636	6.15616	6.482	6.39055	36.5629	0.741071	0.302109	2.45299	0.0141674	0.998588
Dock10	42	26	18	27	56	58	60	42	6.21289	5.98651	5.85355	5.90639	6.61966	6.43368	6.51331	6.16029	39.7637	0.752403	0.306985	2.45094	0.0142482	0.998588
Myh7b	10	5	5	3	23	14	23	10	5.28813	5.07781	5.15063	4.8658	5.87528	5.42211	5.74991	5.25851	11.3212	1.43063	0.583911	2.45008	0.0142826	0.998588
Slc38a2	6504	9014	7974	4225	6241	3742	5121	4194	12.5996	13.3476	13.4384	12.0519	12.7784	11.7107	12.2346	11.8806	6125.14	-0.762912	0.311936	-2.44573	0.014456	0.998588
Anxa5	1316	926	1010	1473	1314	1867	1811	2199	10.33	10.1112	10.4922	10.5564	10.5605	10.7245	10.7563	10.9627	1444.21	0.382803	0.156645	2.44376	0.0145349	0.998588
Hao1	5827	5984	5202	4341	4384	4658	4718	4709	12.4421	12.7593	12.8249	12.0906	12.2723	12.0233	12.1173	12.0461	5028.3	-0.446842	0.183097	-2.44047	0.0146683	0.998588
Got1	4837	9658	6872	6345	5893	4794	5675	4166	12.1755	13.4468	13.2246	12.6341	12.6961	12.0644	12.3816	11.8711	6216.53	-0.673031	0.276163	-2.43708	0.0148066	0.998588
Steap4	1284	2502	2564	1060	1237	1447	1396	1096	10.2956	11.5127	11.8122	10.0962	10.4757	10.3665	10.3905	9.9863	1652.31	-0.821697	0.33728	-2.43625	0.0148406	0.998588
Susd4	449	402	280	337	248	117	410	189	8.85967	8.97147	8.73853	8.54734	8.30379	7.13356	8.719	7.6857	307.731	-0.795793	0.326808	-2.43505	0.0148898	0.998588
Gzma	4	5	8	7	25	18	16	12	4.93538	5.07781	5.36494	5.1526	5.93578	5.56281	5.5251	5.34554	11.7396	1.35176	0.555265	2.43445	0.0149146	0.998588
Tgfbr2	256	157	172	224	223	334	353	352	8.13437	7.77294	8.1128	8.02879	8.16941	8.38421	8.52376	8.45816	250.529	0.422112	0.17343	2.4339	0.0149371	0.998588
Gins3	10	8	8	4	12	28	19	23	5.28813	5.27481	5.36494	4.9506	5.46559	5.84833	5.62741	5.71829	13.3172	1.20025	0.493239	2.4334	0.014958	0.998588
Tnxb	316	155	183	292	87	184	208	232	8.40138	7.75753	8.19057	8.36269	7.06719	7.64789	7.85855	7.93335	203.496	-0.631935	0.26018	-2.42884	0.0151472	0.998588
B3gnt4	7	7	7	3	1	1	3	1	5.13282	5.21448	5.2994	4.8658	4.65129	4.61357	4.84833	4.61434	4.00688	-2.25365	0.930262	-2.42259	0.0154101	0.998588
Cryba4	0	0	1	0	1	6	2	9	4.30929	4.30929	4.6898	4.30929	4.65129	5.0479	4.75026	5.21136	2.13558	3.60939	1.49034	2.42186	0.0154414	0.998588
Il22ra1	93	49	44	93	204	146	78	116	6.96209	6.52072	6.5942	7.01346	8.0581	7.37959	6.76607	7.12974	100.511	0.828513	0.342902	2.41618	0.0156842	0.998588
Mki67	13	15	13	20	22	31	27	65	5.41929	5.61153	5.63777	5.70058	5.8438	5.92138	5.86008	6.54325	24.4727	1.00658	0.417621	2.41028	0.0159402	0.998588
Armc9	79	52	45	68	93	136	83	102	6.79465	6.57648	6.61565	6.69427	7.13915	7.29955	6.82858	6.99218	79.4739	0.560291	0.232552	2.40931	0.0159827	0.998588
Map4k4	132	135	77	134	161	306	209	153	7.34334	7.59348	7.16718	7.41582	7.76859	8.27258	7.86438	7.43881	157.491	0.582952	0.242159	2.40731	0.0160705	0.998588
Lonrf1	143	111	164	72	71	54	129	64	7.43438	7.36758	8.05345	6.75066	6.85459	6.36976	7.29973	6.52876	104.944	-0.886818	0.368471	-2.40675	0.016095	0.998588
Lama5	71	74	62	101	100	158	153	112	6.68878	6.92682	6.93597	7.10166	7.21864	7.46996	7.49402	7.09181	100.699	0.543125	0.225732	2.40607	0.0161254	0.998588
Cyp1b1	16	12	16	23	3	14	9	8	5.5342	5.48148	5.77225	5.79346	4.89893	5.42211	5.23254	5.16126	12.7376	-1.22307	0.508509	-2.40522	0.0161629	0.998588
Incenp	24	14	4	22	29	30	31	57	5.78921	5.57002	5.06388	5.76336	6.04815	5.89754	5.96053	6.42255	24.7549	1.03291	0.42986	2.40289	0.0162659	0.998588
Fbxl22	38	38	45	23	24	16	25	25	6.13079	6.29306	6.61565	5.79346	5.90593	5.495	5.80635	5.77368	30.4572	-0.928204	0.386303	-2.40279	0.0162707	0.998588
Rab23	90	81	45	98	124	157	123	115	6.9279	7.02169	6.61565	7.06924	7.46122	7.46265	7.24663	7.12035	100.717	0.536298	0.223355	2.40111	0.0163456	0.998588
D7Ertd143e	29	42	21	32	9	31	20	5	5.92292	6.38056	5.96558	6.03365	5.31708	5.92138	5.65938	4.98643	23.8855	-1.16969	0.487999	-2.3969	0.0165343	0.998588
Smc2	27	21	15	33	39	54	46	43	5.8713	5.83138	5.72925	6.05755	6.29065	6.36976	6.27638	6.17958	33.3569	0.724546	0.302507	2.39514	0.0166141	0.998588
Vmp1	4085	3992	3931	2171	3051	2487	2503	2796	11.934	12.1794	12.4232	11.1039	11.7543	11.1298	11.2141	11.3032	3209.01	-0.628253	0.262585	-2.39257	0.0167309	0.998588
Gal3st1	16	1	6	31	15	44	39	73	5.5342	4.65622	5.22842	6.00927	5.59407	6.19438	6.13902	6.65381	25.657	1.48372	0.62198	2.38547	0.0170571	0.998588
9030619P08Rik	94	28	60	73	101	170	91	132	6.9733	6.04324	6.90199	6.7644	7.22963	7.55488	6.92298	7.27185	89.8123	0.744862	0.312641	2.38249	0.0171961	0.998588
Rcl1	3374	2738	2924	3032	2183	3172	2888	3042	11.6612	11.641	11.9998	11.5785	11.2779	11.4753	11.4173	11.423	2911.5	-0.33711	0.141643	-2.38	0.0173127	0.998588
Dpf3	12	5	1	10	19	34	15	13	5.37766	5.07781	4.6898	5.31138	5.74371	5.99011	5.48853	5.38603	12.7346	1.38466	0.581888	2.3796	0.0173314	0.998588
Ttc41	77	100	94	71	63	51	64	77	6.76895	7.25049	7.38972	6.73678	6.73441	6.31964	6.57377	6.70582	76.5777	-0.672723	0.283023	-2.37692	0.0174578	0.998588
Igfbp6	77	48	45	81	21	44	51	62	6.76895	6.50159	6.61565	6.86954	5.81142	6.19438	6.36608	6.49928	52.7666	-0.714504	0.300611	-2.37684	0.0174615	0.998588
Mbnl3	5	6	2	2	3	14	30	13	5.00794	5.14923	4.84587	4.76461	4.89893	5.42211	5.93622	5.38603	8.66608	1.75368	0.738548	2.3745	0.0175729	0.998588
Arhgap4	64	43	51	73	102	94	94	100	6.58874	6.40153	6.73758	6.7644	7.24054	6.9017	6.95676	6.97136	75.8518	0.554984	0.23405	2.37122	0.0177297	0.998588
Mir3061	17	8	5	15	5	3	4	6	5.56969	5.27481	5.15063	5.52512	5.06708	4.83439	4.93053	5.04973	7.79972	-1.48046	0.62509	-2.3684	0.0178652	0.998588
Serpina3n	6544	8503	7094	9313	4889	7989	7535	7384	12.6084	13.2637	13.2703	13.1848	12.4284	12.7959	12.788	12.6902	7405.01	-0.428354	0.180979	-2.36687	0.0179394	0.998588
Snx21	168	98	66	194	171	272	204	238	7.6217	7.22811	7.00152	7.85235	7.84136	8.12415	7.83498	7.96471	168.061	0.574351	0.243036	2.36324	0.018116	0.998588
2900009J06Rik	1	3	6	2	0	1	0	0	4.62417	4.90735	5.22842	4.76461	4.30929	4.61357	4.30929	4.30929	1.89043	-3.64015	1.54351	-2.35836	0.018356	0.998588
Steap2	103	31	48	117	75	196	186	148	7.07028	6.12363	6.678	7.26281	6.91091	7.72303	7.72378	7.40082	106.2	0.824241	0.349709	2.35694	0.0184264	0.998588
Tmem231	3	6	8	3	2	0	1	1	4.85255	5.14923	5.36494	4.8658	4.79183	4.30929	4.62171	4.61434	3.3788	-2.5906	1.10045	-2.35412	0.0185668	0.998588
Irs3	0	1	0	1	3	6	4	7	4.30929	4.65622	4.30929	4.63192	4.89893	5.0479	4.93053	5.10764	2.50799	3.07442	1.30771	2.35099	0.0187235	0.998588
Serpina1b	72807	67580	69298	69271	51522	57235	72386	71802	16.0759	16.2492	16.5532	16.0744	15.8165	15.6297	16.0447	15.9639	66708.8	-0.383599	0.163326	-2.34867	0.0188405	0.998588
Serpina3h	184	398	336	197	110	165	197	310	7.72973	8.95815	8.98	7.87101	7.32486	7.52012	7.79276	8.2955	244.806	-0.830838	0.354483	-2.3438	0.0190884	0.998588
Mx1	4	3	8	9	30	14	18	11	4.93538	4.90735	5.36494	5.26179	6.07466	5.42211	5.59443	5.30313	12.0667	1.41802	0.605178	2.34314	0.019122	0.998588
Cyp2d40	984	862	874	839	841	708	548	839	9.92521	10.0116	10.2897	9.77233	9.93753	9.37884	9.10435	9.61759	822.214	-0.495568	0.211513	-2.34296	0.0191314	0.998588
Gbp2b	29	16	8	13	58	21	45	30	5.92292	5.65144	5.36494	5.44538	6.65346	5.65673	6.25766	5.9012	26.8486	1.09533	0.467658	2.34216	0.0191725	0.998588
Amigo1	201	119	100	226	209	307	210	335	7.83616	7.44698	7.46052	8.03981	8.08824	8.27672	7.87019	8.39453	204.298	0.525437	0.224643	2.33899	0.0193361	0.998588
Mpped2	2	0	1	1	9	6	3	7	4.75373	4.30929	4.6898	4.63192	5.31708	5.0479	4.84833	5.10764	3.46571	2.47592	1.05962	2.3366	0.01946	0.998588
2025-09-09	1277	918	763	1037	1546	1630	1392	1326	10.2879	10.0991	10.1002	10.0657	10.7895	10.5335	10.3865	10.2515	1210.05	0.370777	0.158693	2.33645	0.0194681	0.998588
Trim68	48	18	29	34	37	83	63	69	6.32675	5.72701	6.2213	6.08098	6.24578	6.77519	6.55892	6.59968	45.365	0.743033	0.31859	2.33225	0.0196874	0.998588
Usp18	104	62	148	118	232	188	210	202	7.08065	6.74707	7.92678	7.27229	8.21925	7.67338	7.87019	7.76523	156.472	0.703714	0.301897	2.33098	0.0197546	0.998588
Coq10b	1292	1207	1412	766	678	503	1195	1053	10.3042	10.4816	10.9644	9.64708	9.64036	8.91908	10.1732	9.93081	1039.48	-0.717195	0.307787	-2.33017	0.0197974	0.998588
E130112N10Rik	3	3	1	1	1	11	16	12	4.85255	4.90735	4.6898	4.63192	4.65129	5.30071	5.5251	5.34554	5.45301	2.06905	0.890693	2.32296	0.0201811	0.998588
Apobec1	439	474	607	161	312	231	318	254	8.82986	9.19237	9.78332	7.62904	8.59943	7.92185	8.38922	8.04513	368.074	-0.872318	0.376368	-2.31773	0.020464	0.998588
D5Ertd605e	0	0	0	0	0	4	8	3	4.30929	4.30929	4.30929	4.30929	4.30929	4.91452	5.18133	4.8357	1.65111	4.07332	1.76144	2.3125	0.0207503	0.998588
Col8a2	15	4	5	15	3	4	2	5	5.49739	4.99826	5.15063	5.52512	4.89893	4.91452	4.75026	4.98643	6.51574	-1.64235	0.710353	-2.31202	0.0207764	0.998588
Gm14403	599	493	755	269	342	253	429	470	9.24548	9.24542	10.0856	8.25825	8.71949	8.03396	8.77859	8.83582	469.046	-0.786402	0.340289	-2.31099	0.0208336	0.998588
Asap2	79	68	64	116	146	257	119	97	6.79465	6.83992	6.96914	7.25327	7.65191	8.05342	7.21007	6.93952	114.291	0.715652	0.309722	2.31062	0.0208537	0.998588
Mta3	187	118	120	177	189	226	230	268	7.7491	7.4373	7.67371	7.74171	7.96365	7.8951	7.98164	8.11195	183.752	0.393862	0.170487	2.31021	0.0208763	0.998588
Nrm	2	8	7	5	16	17	13	19	4.75373	5.27481	5.2994	5.02485	5.63351	5.52949	5.41096	5.59814	10.608	1.30597	0.565862	2.30793	0.0210029	0.998588
Ogfrl1	316	326	329	238	206	199	307	273	8.40138	8.69438	8.95194	8.1042	8.07023	7.7412	8.34419	8.13508	278.724	-0.54937	0.238383	-2.30457	0.0211909	0.998588
D1Ertd622e	317	296	257	326	214	289	281	324	8.40543	8.56837	8.62626	8.50435	8.11776	8.20029	8.23175	8.3518	286.314	-0.338768	0.147619	-2.29489	0.0217394	0.998588
Fgf21	46	11	10	46	46	85	42	76	6.28992	5.43401	5.48338	6.33217	6.43633	6.79909	6.19975	6.69301	42.2105	0.989565	0.431477	2.29344	0.0218229	0.998588
Skida1	22	10	15	21	12	5	4	12	5.73093	5.38401	5.72925	5.73242	5.46559	4.98475	4.93053	5.34554	12.86	-1.22289	0.5337	-2.29134	0.0219437	0.998588
Cd36	309	120	230	528	345	1068	425	626	8.37268	7.4566	8.48217	9.14116	8.73096	9.9434	8.76625	9.21896	430.152	0.838929	0.366403	2.28964	0.0220424	0.998588
Adgb	14	12	8	12	18	26	26	30	5.45914	5.48148	5.36494	5.40286	5.70822	5.79689	5.83353	5.9012	17.4296	0.904199	0.394939	2.28946	0.0220525	0.998588
H2-Q4	707	448	299	702	658	911	827	873	9.47059	9.11645	8.82508	9.52753	9.59929	9.72377	9.66362	9.67213	651.43	0.421647	0.18424	2.28857	0.0221041	0.998588
Apex2	133	132	120	151	76	132	119	135	7.35186	7.56715	7.67371	7.55378	6.92463	7.26621	7.21007	7.29696	124.278	-0.453686	0.198856	-2.28148	0.0225203	0.998588
Gm12250	41	17	20	18	57	40	97	26	6.19287	5.68989	5.92942	5.63391	6.63667	6.11673	6.98973	5.80036	38.3169	1.0225	0.448278	2.28095	0.0225516	0.998588
St5	401	331	282	402	378	667	540	521	8.71059	8.71435	8.74789	8.77803	8.85146	9.2979	9.08462	8.97262	427.095	0.349338	0.153355	2.27797	0.0227282	0.998588
Smagp	408	287	247	433	505	508	432	621	8.73332	8.52831	8.57457	8.87623	9.23903	8.93224	8.78778	9.20813	418.289	0.396926	0.174366	2.2764	0.0228221	0.998588
Pilrb1	14	3	14	10	20	36	31	18	5.45914	4.90735	5.68449	5.31138	5.77808	6.03381	5.96053	5.5658	17.5633	1.11949	0.492224	2.27434	0.0229455	0.998588
Prr18	52	34	35	42	16	9	24	48	6.39736	6.19907	6.38359	6.25391	5.63351	5.20915	5.77849	6.27179	32.6207	-0.975094	0.429003	-2.27293	0.0230305	0.998588
Parp14	493	334	330	414	503	552	697	571	8.98394	8.7262	8.95598	8.81684	9.23367	9.04306	9.42965	9.09519	475.266	0.356332	0.15679	2.27267	0.0230462	0.998588
Gstp2	47	57	62	24	39	8	19	35	6.30847	6.6645	6.93597	5.82276	6.29065	5.15917	5.62741	6.01604	38.6934	-1.15123	0.506976	-2.27079	0.0231599	0.998588
Asb2	26	16	19	34	39	32	49	70	5.84459	5.65144	5.89211	6.08098	6.29065	5.94474	6.33095	6.61342	34.2154	0.794656	0.35039	2.26792	0.0233343	0.998588
Atg14	684	714	659	611	464	585	740	555	9.42551	9.75109	9.89688	9.33841	9.12494	9.12092	9.51132	9.05709	630.617	-0.432427	0.190866	-2.26561	0.0234754	0.998588
Map3k5	683	1718	1173	1211	921	1241	677	529	9.42352	10.9791	10.7026	10.2819	10.0636	10.152	9.39002	8.99295	1051.09	-0.759078	0.335056	-2.26553	0.0234803	0.998588
Dapp1	9	11	8	11	27	14	21	30	5.23961	5.43401	5.36494	5.35829	5.99329	5.42211	5.69041	5.9012	15.9654	1.03587	0.458479	2.25936	0.0238611	0.998588
Lhx6	41	37	35	44	85	69	61	63	6.19287	6.27021	6.38359	6.29365	7.04234	6.59486	6.52869	6.5141	53.5447	0.625817	0.277295	2.25686	0.0240169	0.998588
Mcoln2	0	0	0	1	4	2	5	3	4.30929	4.30929	4.30929	4.63192	4.9886	4.73881	5.00255	4.8357	1.75979	3.32575	1.47479	2.25506	0.0241294	0.998588
Camsap1	353	285	197	358	233	252	290	293	8.54423	8.51925	8.28381	8.626	8.22468	8.02905	8.27168	8.22402	278.948	-0.35491	0.157554	-2.25262	0.0242829	0.998588
Rac2	74	39	49	76	93	78	123	114	6.72946	6.3155	6.69816	6.80479	7.13915	6.71354	7.24663	7.1109	78.3052	0.582379	0.259143	2.24732	0.0246193	0.998588
Sash3	7	12	5	9	17	18	21	23	5.13282	5.48148	5.15063	5.26179	5.67152	5.56281	5.69041	5.71829	13.4554	1.04336	0.464795	2.24478	0.024782	0.998588
Hist1h2ac	0	0	1	0	7	2	2	3	4.30929	4.30929	4.6898	4.30929	5.20195	4.73881	4.75026	4.8357	1.87614	3.37172	1.50594	2.23895	0.0251591	0.998588
Myo1g	25	12	12	23	53	34	31	30	5.81724	5.48148	5.58888	5.79346	6.56729	5.99011	5.96053	5.9012	26.8388	0.887606	0.396455	2.23886	0.0251652	0.998588
Kif18a	1	0	0	1	3	5	5	5	4.62417	4.30929	4.30929	4.63192	4.89893	4.98475	5.00255	4.98643	2.27484	2.95492	1.32482	2.23043	0.0257191	0.998588
Kcnj15	1	4	1	2	5	14	7	8	4.62417	4.99826	4.6898	4.76461	5.06708	5.42211	5.12651	5.16126	4.9014	1.84186	0.826918	2.22738	0.0259219	0.998588
Col4a2	474	672	460	517	484	465	439	384	8.93159	9.66767	9.40334	9.11287	9.18173	8.81499	8.80899	8.57078	493.461	-0.482457	0.216774	-2.22563	0.0260392	0.998588
Samd9l	122	78	113	96	136	158	203	188	7.2551	6.98183	7.6027	7.0472	7.56841	7.46996	7.82902	7.67939	133.76	0.505839	0.227289	2.22553	0.0260454	0.998588
Cd244	2	0	0	0	3	7	4	5	4.75373	4.30929	4.30929	4.30929	4.89893	5.10567	4.93053	4.98643	2.37136	3.03509	1.36577	2.22225	0.0262663	0.998588
Sra1	1301	1268	902	1162	950	1281	993	1135	10.3139	10.5509	10.3338	10.2242	10.1068	10.1962	9.91595	10.0348	1116.61	-0.306827	0.138178	-2.22052	0.0263838	0.998588
Ceacam2	6	6	0	18	0	2	3	1	5.07317	5.14923	4.30929	5.63391	4.30929	4.73881	4.84833	4.61434	4.34145	-2.47151	1.11339	-2.21981	0.0264319	0.998588
Fmr1nb	0	0	1	0	6	0	2	9	4.30929	4.30929	4.6898	4.30929	5.13756	4.30929	4.75026	5.21136	2.16986	3.61473	1.62991	2.21775	0.0265719	0.998588
Gtf2ird2	160	167	131	191	115	136	152	171	7.56442	7.84756	7.77858	7.83344	7.3751	7.29955	7.48644	7.56765	152.187	-0.399373	0.180106	-2.21743	0.0265939	0.998588
Cyfip2	23	18	19	21	26	43	52	37	5.76046	5.72701	5.89211	5.73242	5.96488	6.17542	6.38329	6.05903	28.8131	0.73442	0.331687	2.2142	0.0268151	0.998588
Mcm3	64	47	39	43	60	80	84	102	6.58874	6.48218	6.4814	6.27393	6.68643	6.73854	6.84074	6.99218	62.7047	0.535728	0.242298	2.21103	0.0270341	0.998588
Arl2	76	60	26	67	87	131	70	113	6.75591	6.71465	6.13156	6.67979	7.06719	7.25775	6.65959	7.10139	75.2924	0.623654	0.282173	2.21018	0.0270926	0.998588
Nim1k	46	18	17	40	43	76	50	57	6.28992	5.72701	5.81363	6.21288	6.3759	6.68806	6.34864	6.42255	41.144	0.717872	0.324826	2.21002	0.0271036	0.998588
Arhgap19	57	20	36	50	73	65	71	85	6.48053	5.79767	6.40874	6.40592	6.88304	6.53851	6.67337	6.80419	55.3331	0.660257	0.29878	2.20984	0.0271162	0.998588
Pfkfb1	606	874	777	821	641	812	589	502	9.26119	10.0308	10.1255	9.74244	9.56343	9.56583	9.20143	8.92317	714.522	-0.51765	0.234518	-2.20729	0.0272936	0.998588
Slc39a6	74	38	56	63	37	45	44	52	6.72946	6.29306	6.83136	6.62027	6.24578	6.21306	6.23865	6.34099	51.1346	-0.593809	0.269123	-2.20646	0.0273518	0.998588
Snai1	18	8	9	18	20	32	26	33	5.60399	5.27481	5.42604	5.63391	5.77808	5.94474	5.83353	5.97144	19.4524	0.864584	0.39207	2.20518	0.0274418	0.998588
Dtx4	208	152	176	181	327	355	280	215	7.87777	7.7341	8.14157	7.76853	8.66071	8.46258	8.22725	7.84053	233.244	0.5055	0.2293	2.20454	0.0274867	0.998588
Tnfaip8l3	7	2	0	3	5	12	20	8	5.13282	4.79876	4.30929	4.8658	5.06708	5.34303	5.65938	5.16126	6.51465	1.7467	0.793625	2.20092	0.0277417	0.998588
Zfp623	271	216	181	290	162	231	224	258	8.20594	8.16549	8.17674	8.35391	7.77604	7.92185	7.94911	8.06454	226.019	-0.34529	0.156937	-2.20018	0.0277944	0.998588
Gm12657	0	0	0	2	5	7	2	5	4.30929	4.30929	4.30929	4.76461	5.06708	5.10567	4.75026	4.98643	2.42604	3.04402	1.38414	2.19921	0.0278631	0.998588
Uap1l1	82	50	65	80	100	137	83	152	6.8323	6.53957	6.98542	6.85683	7.21864	7.30777	6.82858	7.43129	90.7571	0.546737	0.248933	2.19632	0.0280687	0.998588
Hip1	125	106	86	108	157	189	175	138	7.28216	7.31557	7.28939	7.17447	7.7384	7.67968	7.65126	7.32162	132.544	0.424735	0.193448	2.1956	0.0281206	0.998588
Lmod3	0	3	0	0	5	4	2	15	4.30929	4.90735	4.30929	4.30929	5.06708	4.91452	4.75026	5.46202	3.35566	2.85007	1.30118	2.19037	0.0284976	0.998588
Rnf219	12	9	9	8	29	30	14	17	5.37766	5.3311	5.42604	5.20906	6.04815	5.89754	5.45054	5.5324	15.641	1.04453	0.476941	2.19005	0.0285205	0.998588
Mettl20	1950	1743	1844	935	1213	615	1462	1403	10.883	10.9996	11.3428	9.92203	10.4482	9.18822	10.4552	10.3304	1434.84	-0.707132	0.32293	-2.18974	0.0285432	0.998588
Apbb1ip	14	16	7	15	30	35	32	16	5.45914	5.65144	5.2994	5.52512	6.07466	6.01216	5.98435	5.49784	19.9405	0.931805	0.425645	2.18916	0.0285852	0.998588
Fgfr1	148	179	222	138	176	76	105	119	7.47389	7.93222	8.43655	7.44952	7.8764	6.68806	7.07397	7.15751	152.422	-0.762753	0.348673	-2.18759	0.0286994	0.998588
Mug1	94902	100303	85976	87203	73971	86133	99877	75380	16.458	16.8186	16.8642	16.4064	16.338	16.219	16.5089	16.0341	88380	-0.369866	0.169332	-2.18426	0.0289429	0.998588
Tmem62	202	240	324	229	215	205	185	188	7.84218	8.29868	8.93156	8.05618	8.12359	7.77687	7.71734	7.67939	230.703	-0.58916	0.269764	-2.18398	0.0289637	0.998588
Cfi	11504	9307	7525	10435	7893	9507	9800	11062	13.4183	13.3936	13.355	13.3483	13.1154	13.0456	13.1653	13.2704	9512.5	-0.231896	0.106186	-2.18386	0.0289728	0.998588
Cpd	556	447	570	540	375	513	560	415	9.14504	9.11345	9.6967	9.17141	8.84091	8.94527	9.13345	8.67204	500.135	-0.426473	0.195454	-2.18196	0.0291127	0.998588
Gp5	10	3	4	4	2	2	0	1	5.28813	4.90735	5.06388	4.9506	4.79183	4.73881	4.30929	4.61434	3.31247	-2.24045	1.0269	-2.18176	0.0291274	0.998588
Klhl8	40	47	30	44	53	72	65	86	6.17252	6.48218	6.24983	6.29365	6.56729	6.6356	6.58847	6.81599	52.8908	0.553471	0.253806	2.18069	0.0292066	0.998588
Espl1	2	3	3	3	14	7	7	10	4.75373	4.90735	4.96461	4.8658	5.55306	5.10567	5.12651	5.25851	6.01612	1.58918	0.728773	2.18062	0.0292113	0.998588
Ilf3	404	322	271	395	294	319	342	355	8.72038	8.67821	8.69563	8.75489	8.52225	8.32549	8.48282	8.4691	334.79	-0.293826	0.134763	-2.18031	0.0292341	0.998588
Gm609	2	1	0	0	3	4	7	7	4.75373	4.65622	4.30929	4.30929	4.89893	4.91452	5.12651	5.10764	2.74227	2.61094	1.1981	2.17924	0.0293137	0.998588
Spi1	36	31	27	57	116	56	46	78	6.0876	6.12363	6.1622	6.52566	7.38493	6.40212	6.27638	6.71852	55.0613	0.819407	0.376231	2.17794	0.0294108	0.998588
Rab11fip1	120	84	73	134	127	188	191	140	7.23676	7.06043	7.10921	7.41582	7.48879	7.67338	7.75555	7.33782	127.677	0.451316	0.207504	2.17498	0.0296318	0.998588
Atxn1	667	1017	508	390	584	407	506	351	9.39126	10.2419	9.53875	8.73814	9.43624	8.63998	8.9976	8.4545	567.985	-0.69213	0.318338	-2.1742	0.02969	0.998588
Prr36	11	2	5	14	16	21	16	27	5.33403	4.79876	5.15063	5.48607	5.63351	5.65673	5.5251	5.82642	13.17	1.13944	0.524144	2.1739	0.0297129	0.998588
Fitm1	358	254	61	387	67	147	194	243	8.56249	8.37101	6.91908	8.72799	6.79583	7.38734	7.77428	7.99033	205.9	-0.874376	0.402811	-2.17068	0.0299551	0.998588
Abhd6	804	628	656	816	492	728	674	830	9.64657	9.57478	9.89056	9.73403	9.20383	9.41674	9.38399	9.6028	697.58	-0.325931	0.150154	-2.17065	0.0299577	0.998588
Mcm6	59	6	15	76	68	65	93	143	6.51237	5.14923	5.72925	6.80479	6.81076	6.53851	6.94559	7.36178	61.2055	1.11312	0.513008	2.16979	0.0300225	0.998588
Snx30	203	107	99	156	212	198	257	210	7.84817	7.32613	7.44897	7.59191	8.10603	7.73517	8.11949	7.81204	174.948	0.455095	0.209757	2.16963	0.0300347	0.998588
Pnma1	2	1	1	1	9	3	9	4	4.75373	4.65622	4.6898	4.63192	5.31708	4.83439	5.23254	4.91604	3.63891	2.15809	0.994897	2.16916	0.0300704	0.998588
Trp53bp1	120	98	96	92	181	170	166	138	7.23676	7.22811	7.41372	7.00202	7.91059	7.55488	7.58904	7.32162	130.82	0.480371	0.221749	2.16628	0.0302899	0.998588
Rab3d	184	114	110	221	231	276	214	250	7.72973	7.39788	7.57114	8.0121	8.2138	8.14243	7.89319	8.02544	193.733	0.440148	0.203223	2.16584	0.0303232	0.998588
Pcdh18	2	0	4	4	5	6	12	18	4.75373	4.30929	5.06388	4.9506	5.06708	5.0479	5.36962	5.5658	5.98227	1.77409	0.820119	2.16321	0.0305251	0.998588
Thbs1	16	30	32	41	29	14	11	12	5.5342	6.09742	6.30503	6.23356	6.04815	5.42211	5.32629	5.34554	24.2694	-1.04988	0.48588	-2.16078	0.0307121	0.998588
Mrgpre	10	10	8	28	28	33	34	26	5.28813	5.38401	5.36494	5.93297	6.02103	5.96765	6.0306	5.80036	21.1813	0.927434	0.430383	2.15491	0.0311691	0.998588
Arl2bp	72	37	56	82	87	123	96	107	6.70248	6.27021	6.83136	6.88213	7.06719	7.18815	6.97883	7.04289	79.9041	0.530568	0.246296	2.15419	0.031225	0.998588
Trim36	1	0	0	0	4	3	2	4	4.62417	4.30929	4.30929	4.30929	4.9886	4.83439	4.75026	4.91604	1.63108	3.21327	1.49182	2.15393	0.0312456	0.998588
2700094K13Rik	128	109	59	169	107	243	190	265	7.30871	7.34701	6.88467	7.68649	7.29384	7.98409	7.74925	8.09789	150.38	0.584467	0.27154	2.15242	0.0313644	0.998588
Card14	2	1	3	2	10	11	7	4	4.75373	4.65622	4.96461	4.76461	5.36932	5.30071	5.12651	4.91604	4.86137	1.78451	0.829586	2.15108	0.0314699	0.998588
Keg1	4278	3644	3527	1687	2081	1834	3036	3148	12	12.049	12.268	10.7473	11.2099	10.6994	11.4884	11.4717	2953.38	-0.634053	0.294919	-2.14992	0.0315615	0.998588
Fmo3	1	2	2	14	2	85	3	13	4.62417	4.79876	4.84587	5.48607	4.79183	6.79909	4.84833	5.38603	13.5042	2.19416	1.02168	2.14759	0.031746	0.998588
Kifc3	362	257	184	277	464	361	347	487	8.57693	8.38604	8.19744	8.29545	9.12494	8.4842	8.50157	8.88288	334.31	0.441142	0.205474	2.14695	0.0317975	0.998588
Acsl4	948	1018	1230	524	732	515	920	602	9.87362	10.2433	10.7695	9.13094	9.74575	8.95045	9.81038	9.16625	843.203	-0.691993	0.323042	-2.14211	0.0321843	0.998588
Oasl1	99	77	54	66	125	76	164	149	7.02802	6.96828	6.79462	6.66516	7.47047	6.68806	7.57483	7.4085	98.6104	0.601982	0.281321	2.13984	0.0323676	0.998588
1700052K11Rik	9	9	8	16	33	48	11	15	5.23961	5.3311	5.36494	5.56269	6.15092	6.26747	5.32629	5.46202	18.0003	1.15874	0.541623	2.13939	0.0324038	0.998588
Tbc1d25	100	94	80	110	75	100	72	82	7.03871	7.18223	7.20912	7.19459	6.91091	6.96605	6.68701	6.76814	89.0009	-0.440022	0.205735	-2.13878	0.0324534	0.998588
Top2a	18	7	13	17	18	28	29	43	5.60399	5.21448	5.63777	5.59892	5.70822	5.84833	5.91139	6.17958	20.5781	0.876864	0.410065	2.13836	0.0324878	0.998588
Usp2	803	1001	569	910	624	253	666	837	9.64486	10.2197	9.69428	9.88452	9.52666	8.03396	9.36776	9.61432	712.976	-0.661298	0.309384	-2.13747	0.0325597	0.998588
Ift43	37	34	23	26	50	57	51	52	6.10939	6.19907	6.03474	5.87919	6.51275	6.418	6.36608	6.34099	40.1659	0.597025	0.279354	2.13716	0.0325849	0.998588
Il12rb1	38	83	17	61	33	20	32	35	6.13079	7.04763	5.81363	6.58948	6.15092	5.62636	5.98435	6.01604	40.0749	-0.91119	0.427121	-2.13333	0.0328978	0.998588
Hes1	157	98	76	171	134	330	160	237	7.54232	7.22811	7.15291	7.7005	7.5511	8.36879	7.54598	7.95953	161.862	0.573199	0.268741	2.13291	0.0329322	0.998588
Sytl4	33	14	26	50	44	76	56	58	6.01978	5.57002	6.13156	6.40592	6.39636	6.68806	6.44992	6.43826	42.7234	0.720951	0.338028	2.13281	0.0329401	0.998588
Ggt6	273	250	208	327	297	436	391	405	8.21522	8.35071	8.35303	8.50832	8.5354	8.73015	8.65682	8.64015	314.739	0.312511	0.146694	2.13036	0.033142	0.998588
Tnfsf12	61	41	38	59	59	81	92	93	6.54345	6.35924	6.45763	6.55796	6.67005	6.75087	6.93433	6.89588	63.1793	0.495998	0.232837	2.13024	0.0331521	0.998588
Eif1a	952	1526	1719	979	1103	1146	826	988	9.87945	10.8117	11.2432	9.98577	10.3151	10.0412	9.66196	9.84266	1199.84	-0.630375	0.29615	-2.12856	0.0332903	0.998588
Birc5	41	27	20	36	35	69	77	46	6.19287	6.01521	5.92942	6.12654	6.19925	6.59486	6.75321	6.23571	41.8839	0.665561	0.312864	2.12732	0.0333939	0.998588
Cby1	91	91	41	90	115	140	111	134	6.93939	7.1468	6.52769	6.97887	7.3751	7.33212	7.13394	7.28864	98.243	0.483387	0.227256	2.12706	0.0334149	0.998588
Tgtp2	35	21	9	15	32	32	62	38	6.06541	5.83138	5.42604	5.52512	6.12602	5.94474	6.54389	6.07997	29.0772	0.857994	0.403704	2.12531	0.0335611	0.998588
Nlrc5	290	238	160	382	261	457	560	440	8.29173	8.28804	8.02282	8.71091	8.36898	8.79208	9.13345	8.74881	333.697	0.480596	0.226132	2.12528	0.033563	0.998588
Klri2	1	0	0	1	2	7	2	7	4.62417	4.30929	4.30929	4.63192	4.79183	5.10567	4.75026	5.10764	2.22981	2.93227	1.38079	2.12362	0.0337018	0.998588
Zfp446	50	45	45	42	63	113	66	76	6.36254	6.44248	6.61565	6.25391	6.73441	7.09593	6.603	6.69301	60.829	0.566205	0.266648	2.12342	0.0337185	0.998588
Scand1	652	360	538	519	545	845	946	1022	9.36035	8.82498	9.61734	9.11805	9.34225	9.62042	9.84887	9.88944	658.202	0.453831	0.21383	2.12239	0.0338049	0.998588
Nme7	92	47	54	69	89	124	102	105	6.95079	6.48218	6.79462	6.70859	7.09159	7.19704	7.04298	7.02283	82.5442	0.475826	0.224489	2.1196	0.0340402	0.998588
Olfr1030	3	4	7	4	2	0	2	0	4.85255	4.99826	5.2994	4.9506	4.79183	4.30929	4.75026	4.30929	3.05669	-2.41169	1.14102	-2.11362	0.0345476	0.998588
Rgs10	15	15	14	17	31	27	20	50	5.49739	5.61153	5.68449	5.59892	6.10061	5.82291	5.65938	6.30686	22.9048	0.846895	0.400912	2.11242	0.0346504	0.998588
Efhd2	1182	1096	686	1451	817	1086	975	1143	10.18	10.3465	9.95249	10.5353	9.89744	9.96656	9.89063	10.0446	1037.14	-0.333144	0.157812	-2.11102	0.0347706	0.998588
Hipk2	129	82	58	106	119	164	204	120	7.31745	7.03472	6.86713	7.15406	7.41403	7.51306	7.83498	7.16665	118.225	0.506187	0.239834	2.11057	0.0348089	0.998588
Ccdc3	54	30	25	77	27	29	43	24	6.43127	6.09742	6.10013	6.81799	5.99329	5.8732	6.21935	5.74633	37.997	-0.761566	0.360976	-2.10974	0.0348805	0.998588
Cpne8	41	12	22	21	67	37	48	41	6.19287	5.48148	6.00067	5.73242	6.79583	6.05508	6.31302	6.1407	35.4323	0.846684	0.401444	2.1091	0.0349364	0.998588
Pld4	88	57	59	80	171	103	104	106	6.90462	6.6645	6.88467	6.85683	7.84136	6.99713	7.06372	7.0329	94.8155	0.600868	0.285157	2.10715	0.0351049	0.998588
Als2cl	654	339	225	500	636	797	660	570	9.36451	8.74573	8.45383	9.06802	9.55271	9.54031	9.35547	9.09284	527.015	0.475174	0.225572	2.10653	0.0351587	0.998588
Cct6a	1909	1732	1580	1480	1410	1622	1442	1771	10.8529	10.9906	11.1236	10.5631	10.6597	10.5266	10.4359	10.6573	1620.97	-0.335265	0.159322	-2.10432	0.0353501	0.998588
Irf4	3	2	0	1	5	5	16	3	4.85255	4.79876	4.30929	4.63192	5.06708	4.98475	5.5251	4.8357	4.07965	2.10621	1.00154	2.10296	0.0354692	0.998588
H2-Ab1	548	345	232	391	635	575	562	514	9.12556	8.76882	8.49336	8.7415	9.55056	9.09777	9.13824	8.9546	462.857	0.429001	0.204213	2.10075	0.035663	0.998588
Ccno	13	21	16	11	11	12	2	5	5.41929	5.83138	5.77225	5.35829	5.41869	5.34303	4.75026	4.98643	11.9689	-1.25869	0.599163	-2.10075	0.0356633	0.998588
Grem2	341	393	859	360	232	360	376	133	8.49944	8.94131	10.2655	8.63327	8.21925	8.48062	8.60576	7.28027	408.332	-1.1544	0.549651	-2.10024	0.0357081	0.998588
Zfp28	8	2	4	16	20	27	20	11	5.18804	4.79876	5.06388	5.56269	5.77808	5.82291	5.65938	5.30313	12.8154	1.22202	0.581935	2.09992	0.0357356	0.998588
3110009F21Rik	19	15	11	7	8	1	4	10	5.63718	5.61153	5.53752	5.1526	5.2615	4.61357	4.93053	5.25851	9.67905	-1.37517	0.655519	-2.09783	0.0359203	0.998588
Tonsl	24	8	18	23	25	41	39	40	5.78921	5.27481	5.85355	5.79346	5.93578	6.1366	6.13902	6.12079	26.1113	0.771445	0.367796	2.09748	0.0359512	0.998588
Tlr3	74	43	58	45	80	98	105	89	6.72946	6.40153	6.86713	6.31306	6.9782	6.94493	7.07397	6.85081	72.3407	0.531978	0.253699	2.09688	0.0360038	0.998588
Igsf11	285	193	176	276	273	386	332	343	8.26965	8.02503	8.14157	8.29085	8.42663	8.57095	8.44456	8.42483	274.782	0.314752	0.150141	2.09638	0.0360487	0.998588
Abcb1a	70	33	29	119	39	170	123	213	6.67494	6.17443	6.2213	7.28171	6.29065	7.55488	7.24663	7.8292	91.9386	0.916356	0.437161	2.09615	0.0360685	0.998588
Morc4	31	24	15	54	41	109	52	47	5.97234	5.92692	5.72925	6.47568	6.33399	7.05726	6.38329	6.25388	44.0104	0.812425	0.387924	2.09429	0.0362342	0.998588
Fancg	51	38	36	50	49	83	75	83	6.38007	6.29306	6.40874	6.40592	6.49406	6.77519	6.72712	6.78026	56.0704	0.505772	0.241728	2.09232	0.0364098	0.998588
Rnf144a	42	29	29	45	103	77	38	57	6.21289	6.07063	6.2213	6.31306	7.25136	6.70086	6.11809	6.42255	51.7086	0.758495	0.362662	2.09147	0.0364862	0.998588
Acsm1	7191	7769	4560	6899	5309	6379	6141	6983	12.7436	13.134	12.6359	12.7541	12.5464	12.4732	12.4947	12.6101	6345.63	-0.302799	0.144843	-2.09053	0.0365706	0.998588
Sult1c2	99	32	35	131	50	219	201	154	7.02802	6.14929	6.38359	7.39	6.51275	7.85677	7.81704	7.44629	106.78	0.885436	0.423913	2.08872	0.0367327	0.998588
Tesk2	417	373	376	365	293	392	367	381	8.76202	8.87194	9.1306	8.65129	8.51784	8.59101	8.57423	8.56059	370.77	-0.334516	0.16028	-2.08707	0.036882	0.998588
Plekhg5	156	125	68	187	213	246	208	178	7.53488	7.50372	7.03315	7.80783	8.11191	7.99923	7.85855	7.61474	166.866	0.488981	0.234581	2.08448	0.0371162	0.998588
Gnl3	612	522	561	561	375	495	583	624	9.27452	9.3228	9.67482	9.22285	8.84091	8.89779	9.18763	9.21464	541.097	-0.365152	0.175329	-2.08266	0.0372822	0.998588
Cntrob	74	62	52	90	89	111	115	116	6.72946	6.74707	6.75686	6.97887	7.09159	7.07673	7.17253	7.12974	85.9979	0.423991	0.203596	2.08251	0.0372959	0.998588
Tagln	101	131	91	147	79	95	109	118	7.04931	7.55826	7.35294	7.52251	6.965	6.91264	7.11424	7.14831	108.594	-0.453627	0.218189	-2.07906	0.0376117	0.998588
Arl13b	123	278	213	118	190	116	101	66	7.26418	8.48709	8.38342	7.27229	7.97014	7.12425	7.03249	6.55758	159.49	-0.864157	0.415682	-2.07889	0.0376273	0.998588
2310005A03Rik	5	25	12	12	7	9	6	4	5.00794	5.95709	5.58888	5.40286	5.20195	5.20915	5.0673	4.91604	10.5348	-1.31214	0.631462	-2.07794	0.037715	0.998588
Cyp26b1	332	284	212	249	226	95	295	71	8.46491	8.5147	8.37739	8.16079	8.18622	6.91264	8.29339	6.62702	224.895	-0.814605	0.392538	-2.07522	0.0379657	0.998588
Lef1	1	4	0	2	3	6	12	10	4.62417	4.99826	4.30929	4.76461	4.89893	5.0479	5.36962	5.25851	4.38428	1.91674	0.924738	2.07274	0.0381963	0.998588
Slamf7	1	1	1	5	6	6	8	11	4.62417	4.65622	4.6898	5.02485	5.13756	5.0479	5.18133	5.30313	4.5556	1.75874	0.848597	2.07253	0.0382161	0.998588
Coro1a	67	49	43	81	79	124	70	129	6.63254	6.52072	6.5724	6.86954	6.965	7.19704	6.65959	7.24629	77.1463	0.53435	0.258165	2.0698	0.0384712	0.998588
Ptdss2	176	157	102	201	179	278	223	268	7.67675	7.77294	7.48335	7.89552	7.89701	8.15149	7.94362	8.11195	191.192	0.36825	0.178226	2.06619	0.0388103	0.998588
Fmnl1	24	14	15	36	37	44	40	43	5.78921	5.57002	5.72925	6.12654	6.24578	6.19438	6.15959	6.17958	30.3781	0.691376	0.334978	2.06395	0.0390229	0.998588
Neb	183	357	181	316	214	167	242	187	7.72322	8.81392	8.17674	8.46412	8.11776	7.53412	8.04456	7.67306	233.289	-0.564943	0.273727	-2.06389	0.0390277	0.998588
Barx1	8	0	0	8	0	0	1	0	5.18804	4.30929	4.30929	5.20906	4.30929	4.30929	4.62171	4.30929	1.9904	-3.7739	1.82919	-2.06316	0.0390975	0.998588
Slc15a2	38	29	4	20	68	183	9	96	6.13079	6.07063	5.06388	5.70058	6.81076	7.64145	5.23254	6.92874	51.5639	1.79864	0.87281	2.06075	0.0393271	0.998588
Trpv6	0	0	0	0	3	6	0	3	4.30929	4.30929	4.30929	4.30929	4.89893	5.0479	4.30929	4.8357	1.36929	3.79496	1.84182	2.06044	0.0393563	0.998588
Ppid	700	774	556	566	587	489	563	646	9.45702	9.86245	9.66251	9.23483	9.44322	8.8816	9.14063	9.26145	614.259	-0.403894	0.196343	-2.05708	0.0396783	0.998588
Srl	13	2	4	8	21	10	18	19	5.41929	4.79876	5.06388	5.20906	5.81142	5.25619	5.59443	5.59814	11.3804	1.18966	0.579418	2.0532	0.0400531	0.998588
Klrc1	5	0	3	3	7	12	6	13	5.00794	4.30929	4.96461	4.8658	5.20195	5.34303	5.0673	5.38603	5.73952	1.57547	0.767455	2.05285	0.0400872	0.998588
Ppp1r10	1103	863	702	536	363	514	831	868	10.0837	10.0133	9.98446	9.16139	8.79794	8.94786	9.67025	9.66424	720.372	-0.562291	0.273963	-2.05243	0.0401277	0.998588
Tctn2	27	28	14	17	25	44	60	39	5.8713	6.04324	5.68449	5.59892	5.93578	6.19438	6.51331	6.10055	30.4344	0.741661	0.361484	2.05171	0.0401978	0.998588
Ppl	140	103	172	153	343	200	214	246	7.41013	7.28341	8.1128	7.56915	8.72333	7.74721	7.89319	8.00549	196.027	0.607188	0.296109	2.05055	0.0403107	0.998588
Cdv3	2295	1997	1564	2255	1698	1930	1852	2397	11.1135	11.1923	11.1091	11.1577	10.9219	10.7713	10.7879	11.0848	1977.62	-0.254643	0.124222	-2.0499	0.0403745	0.998588
Tmem141	286	204	162	248	275	337	275	495	8.27409	8.09393	8.03822	8.15573	8.43601	8.39567	8.2045	8.90451	275.613	0.409918	0.200084	2.04873	0.0404884	0.998588
Ttc8	38	22	14	32	32	59	73	36	6.13079	5.86412	5.68449	6.03365	6.12602	6.44918	6.70052	6.03773	36.3538	0.725893	0.354711	2.04644	0.0407136	0.998588
Oat	10804	10903	7601	9679	7591	10047	10708	8734	13.3281	13.6211	13.3695	13.2402	13.0594	13.1249	13.2926	12.9311	9446.71	-0.293428	0.143421	-2.04592	0.0407645	0.998588
Lrrc25	26	27	13	35	56	31	39	66	5.84459	6.01521	5.63777	6.10397	6.61966	5.92138	6.13902	6.55758	35.4958	0.753266	0.36819	2.04587	0.0407696	0.998588
Cyp2c50	18630	13725	9796	21246	8284	17096	14413	15636	14.1118	13.9523	13.7343	14.3712	13.1849	13.8892	13.7198	13.768	14500.1	-0.400634	0.195936	-2.04472	0.0408824	0.998588
Csnk1g3	557	625	534	711	477	585	607	623	9.14746	9.56822	9.6071	9.54495	9.1621	9.12092	9.24207	9.21247	588.581	-0.313513	0.153422	-2.04346	0.0410066	0.998588
Rgl3	597	415	305	690	683	847	716	692	9.24096	9.01395	8.85136	9.50397	9.65045	9.62367	9.46631	9.35466	598.381	0.372599	0.182348	2.04334	0.0410188	0.998588
1110019D14Rik	1	12	11	2	2	1	2	3	4.62417	5.48148	5.53752	4.76461	4.79183	4.61357	4.75026	4.8357	4.80535	-2.04563	1.00187	-2.04182	0.0411693	0.998588
Map10	10	17	7	8	6	7	1	5	5.28813	5.68989	5.2994	5.20906	5.13756	5.10567	4.62171	4.98643	7.86699	-1.36301	0.667631	-2.04156	0.0411948	0.998588
Atp2b2	5	10	4	10	18	42	11	9	5.00794	5.38401	5.06388	5.31138	5.70822	6.15616	5.32629	5.21136	12.9739	1.24768	0.611546	2.04021	0.0413292	0.998588
Epb4.1l1	42	25	34	56	37	83	77	87	6.21289	5.95709	6.35793	6.50921	6.24578	6.77519	6.75321	6.8277	52.6349	0.624265	0.305991	2.04014	0.0413363	0.998588
Cd302	3607	3493	3710	3256	2708	3162	3590	3617	11.7564	11.9885	12.3404	11.68	11.5843	11.4709	11.7272	11.6695	3413.48	-0.356252	0.174789	-2.03818	0.0415319	0.998588
Srcin1	6	5	1	1	11	21	4	9	5.07317	5.07781	4.6898	4.63192	5.41869	5.65673	4.93053	5.21136	6.82562	1.59907	0.784582	2.03811	0.0415388	0.998588
Fadd	130	95	63	129	142	224	134	153	7.32613	7.19384	6.95265	7.37253	7.6191	7.88425	7.34249	7.43881	128.928	0.455009	0.223788	2.03322	0.0420307	0.998588
Bmp4	42	41	50	35	18	31	40	37	6.21289	6.35924	6.71801	6.10397	5.70822	5.92138	6.15959	6.05903	37.3845	-0.683491	0.336163	-2.03321	0.0420308	0.998588
Asns	3	34	36	1	10	6	8	1	4.85255	6.19907	6.40874	4.63192	5.36932	5.0479	5.18133	4.61434	14.2737	-1.90846	0.938706	-2.03307	0.0420454	0.998588
Hip1r	756	1701	809	633	998	573	563	607	9.56217	10.9651	10.1818	9.38646	10.1754	9.09309	9.14063	9.17739	861.039	-0.723548	0.355951	-2.03272	0.0420812	0.998588
Shroom3	221	121	120	208	270	221	279	249	7.95195	7.46615	7.67371	7.93741	8.41243	7.86783	8.22273	8.02048	205.699	0.431322	0.212236	2.03227	0.0421261	0.998588
Xaf1	75	40	67	73	81	117	113	110	6.74275	6.33755	7.01742	6.7644	6.99127	7.13356	7.15337	7.07245	82.2262	0.494604	0.243402	2.03205	0.042149	0.998588
Rn45s	65720	69419	75759	81511	49554	82177	26732	74752	15.9282	16.2879	16.6818	16.309	15.7604	16.1512	14.609	16.022	66277.9	-0.58421	0.28767	-2.03083	0.042272	0.998588
Mettl7a1	5322	5012	3428	5253	4278	4757	4806	4528	12.3123	12.5052	12.2272	12.3634	12.2372	12.0533	12.1438	11.9901	4631.87	-0.251747	0.124011	-2.03004	0.0423529	0.998588
Tmem86a	104	81	39	110	119	148	106	165	7.08065	7.02169	6.4814	7.19459	7.41403	7.39506	7.08415	7.526	104.556	0.508299	0.25048	2.0293	0.0424277	0.998588
Rims4	1	0	2	0	0	4	5	18	4.62417	4.30929	4.84587	4.30929	4.30929	4.91452	5.00255	5.5658	3.37227	2.80638	1.38296	2.02926	0.042432	0.998588
Gm16973	30	25	40	41	15	33	29	20	5.94789	5.95709	6.50475	6.23356	5.59407	5.96765	5.91139	5.62948	29.5541	-0.743132	0.366823	-2.02586	0.042779	0.998588
C230035I16Rik	4	1	4	2	6	14	7	10	4.93538	4.65622	5.06388	4.76461	5.13756	5.42211	5.12651	5.25851	5.68267	1.50155	0.741776	2.02426	0.042943	0.998588
Wsb1	1805	1592	1399	954	638	1143	1646	1311	10.7739	10.8715	10.9513	9.9499	9.55701	10.0376	10.6218	10.2356	1314.03	-0.54333	0.268413	-2.02423	0.0429465	0.998588
Smlr1	629	218	153	410	235	765	550	1227	9.31162	8.17707	7.96759	8.80402	8.23549	9.48432	9.10924	10.1433	484.706	0.789215	0.389939	2.02394	0.0429759	0.998588
Spaca6	27	9	13	29	24	55	24	61	5.8713	5.3311	5.63777	5.95895	5.90593	6.38604	5.77849	6.48429	28.3948	0.866718	0.42886	2.02098	0.0432815	0.998588
Ankrd50	62	60	49	78	61	113	124	110	6.55872	6.71465	6.69816	6.83106	6.70261	7.09593	7.25562	7.07245	79.1952	0.483159	0.239224	2.01969	0.0434157	0.998588
Cab39l	1296	1585	1343	1182	1133	1260	1259	1268	10.3086	10.8652	10.8936	10.2481	10.3527	10.1732	10.246	10.1891	1303.66	-0.382109	0.18937	-2.01779	0.0436132	0.998588
Dact2	166	104	72	215	239	260	186	207	7.60759	7.29421	7.09433	7.97811	8.25685	8.06785	7.72378	7.79467	174.756	0.524295	0.260161	2.01527	0.043876	0.998588
Palb2	7	4	2	7	12	18	8	14	5.13282	4.99826	4.84587	5.1526	5.46559	5.56281	5.18133	5.42479	8.48887	1.19495	0.592977	2.01518	0.0438861	0.998588
Pif1	4	1	2	9	7	11	11	19	4.93538	4.65622	4.84587	5.26179	5.20195	5.30071	5.32629	5.59814	7.4136	1.39192	0.691083	2.01412	0.0439972	0.998588
Tbc1d9	25	16	4	16	58	22	28	25	5.81724	5.65144	5.06388	5.56269	6.65346	5.68626	5.88602	5.77368	23.7295	1.02874	0.510962	2.01333	0.0440795	0.998588
Rnpep	529	360	332	611	513	672	699	752	9.0782	8.82498	8.96403	9.33841	9.26028	9.30801	9.43355	9.46783	540.773	0.323212	0.160617	2.01231	0.0441868	0.998588
Ehf	8	11	5	3	20	12	12	25	5.18804	5.43401	5.15063	4.8658	5.77808	5.34303	5.36962	5.77368	11.6762	1.1398	0.566987	2.01028	0.044402	0.998588
Egfr	6587	12830	10687	4716	7289	4613	7742	6291	12.6178	13.8552	13.8595	12.2091	13.0011	12.0094	12.8268	12.4605	7937.76	-0.698609	0.347691	-2.00928	0.0445073	0.998588
Hsph1	2909	4750	4359	1946	3105	1416	2838	2829	11.4501	12.4283	12.5713	10.949	11.7793	10.3362	11.3925	11.3199	3158.68	-0.717416	0.357272	-2.00804	0.0446392	0.998588
3110001I22Rik	40	29	29	39	11	23	37	27	6.17252	6.07063	6.2213	6.19185	5.41869	5.71499	6.0968	5.82642	29.2103	-0.714166	0.355984	-2.00617	0.0448378	0.998588
Pbk	3	0	1	0	3	7	2	12	4.85255	4.30929	4.6898	4.30929	4.89893	5.10567	4.75026	5.34554	3.17949	2.36083	1.17741	2.00511	0.0449511	0.998588
Tcf7l1	112	81	63	87	89	145	161	138	7.1609	7.02169	6.95265	6.94339	7.09159	7.37179	7.55325	7.32162	105.69	0.420303	0.209672	2.00457	0.0450089	0.998588
Reep4	125	103	74	106	111	169	164	167	7.28216	7.28341	7.12393	7.15406	7.33506	7.54799	7.57483	7.54002	123.371	0.366707	0.182985	2.00403	0.0450669	0.998588
Kalrn	674	351	311	481	571	648	750	682	9.40547	8.79155	8.87717	9.01618	9.40559	9.25878	9.52967	9.33491	540.607	0.3614	0.180361	2.00377	0.0450951	0.998588
Zranb3	56	27	31	53	40	104	94	63	6.46432	6.01521	6.27773	6.45859	6.3125	7.00734	6.95676	6.5141	55.6558	0.636336	0.317672	2.00312	0.0451643	0.998588
Pola1	66	55	25	52	75	66	93	93	6.6181	6.62998	6.10013	6.44127	6.91091	6.55282	6.94559	6.89588	63.3512	0.539662	0.269429	2.00298	0.0451789	0.998588
Hspa8	25874	27138	31162	16291	17852	12797	24045	25989	14.5848	14.934	15.4009	13.9889	14.2893	13.4726	14.4565	14.4994	23238.1	-0.589137	0.294531	-2.00025	0.0454728	0.998588
Acadsb	3280	3095	2768	2689	2415	2492	3043	3159	11.6209	11.8158	11.9215	11.4076	11.4214	11.1327	11.4917	11.4767	2871.77	-0.324788	0.162395	-1.99999	0.0455009	0.998588
Rin3	420	256	240	359	383	454	461	504	8.77146	8.38105	8.53724	8.62964	8.86887	8.78339	8.87369	8.92845	373.754	0.29963	0.149893	1.99895	0.0456135	0.998588
E2f2	30	25	8	8	58	20	34	46	5.94789	5.95709	5.36494	5.20906	6.65346	5.62636	6.0306	6.23571	27.9881	1.00724	0.503934	1.99876	0.0456348	0.998588
1700017B05Rik	276	444	582	170	352	231	217	229	8.22902	9.10441	9.72536	7.69351	8.75738	7.92185	7.9102	7.9174	333.366	-0.804534	0.402601	-1.99834	0.04568	0.998588
Lgalsl	146	96	109	152	206	275	186	142	7.45822	7.20536	7.56046	7.56149	8.07023	8.13788	7.72378	7.35384	160.204	0.485025	0.242796	1.99767	0.0457524	0.998588
Tead2	16	11	9	8	23	20	14	41	5.5342	5.43401	5.42604	5.20906	5.87528	5.62636	5.45054	6.1407	17.0702	0.941513	0.471347	1.99749	0.0457716	0.998588
Ccdc106	9	7	17	0	4	2	2	3	5.23961	5.21448	5.81363	4.30929	4.9886	4.73881	4.75026	4.8357	6.17615	-1.89808	0.950542	-1.99684	0.0458431	0.998588
Dnmt1	188	133	117	175	248	232	191	239	7.7555	7.57598	7.64372	7.7281	8.30379	7.92714	7.75555	7.96987	186.334	0.380231	0.190435	1.99665	0.0458632	0.998588
Tle1	1763	1806	1414	1798	1577	1768	1582	1562	10.7407	11.0498	10.9664	10.8372	10.8175	10.6478	10.566	10.4808	1656.22	-0.27935	0.140008	-1.99524	0.0460164	0.998588
Gulo	7370	6557	6237	7482	5978	7975	6535	6401	12.7788	12.8905	13.0853	12.8705	12.7166	12.7933	12.5838	12.4854	6792.69	-0.265646	0.133202	-1.99431	0.0461184	0.998588
Atr	217	178	168	221	134	205	214	163	7.92953	7.92536	8.08343	8.0121	7.5511	7.77687	7.89319	7.51184	186.181	-0.353863	0.177456	-1.99409	0.0461424	0.998588
Slco1a1	7669	7160	6636	4801	4841	4069	7722	5372	12.8359	13.0168	13.1744	12.2346	12.4142	11.8302	12.8231	12.2344	6109.09	-0.494396	0.247941	-1.99401	0.0461511	0.998588
Cebpg	1156	1201	962	967	844	953	980	1229	10.149	10.4747	10.4239	9.96867	9.94247	9.78588	9.8977	10.1455	1036.53	-0.33452	0.167801	-1.99355	0.0462013	0.998588
Ncf2	48	29	46	44	96	74	54	73	6.32675	6.07063	6.63676	6.29365	7.17377	6.66209	6.41703	6.65381	57.3917	0.626711	0.314379	1.99349	0.0462081	0.998588
Hfe2	566	750	610	668	958	1323	888	904	9.16903	9.81894	9.79012	9.45974	10.1184	10.2413	9.76155	9.72012	820.513	0.410682	0.206056	1.99307	0.0462543	0.998588
Basp1	8	5	0	16	22	18	8	33	5.18804	5.07781	4.30929	5.56269	5.8438	5.56281	5.18133	5.97144	12.8729	1.36041	0.682598	1.99299	0.0462631	0.998588
Wdr91	546	328	213	529	575	613	643	571	9.12065	8.7024	8.38342	9.14371	9.41509	9.18383	9.32006	9.09519	484.768	0.411695	0.206817	1.99062	0.0465225	0.998588
Snx20	10	4	7	9	18	10	19	23	5.28813	4.99826	5.2994	5.26179	5.70822	5.25619	5.62741	5.71829	12.0751	1.0266	0.515913	1.98987	0.0466057	0.998588
Adgrg3	83	72	49	75	73	131	113	119	6.84463	6.89846	6.69816	6.79146	6.88304	7.25775	7.15337	7.15751	86.198	0.424557	0.213531	1.98827	0.0467823	0.998588
Ugt1a6b	713	589	430	445	303	548	617	424	9.48213	9.48711	9.31175	8.91252	8.56136	9.03333	9.26416	8.70015	504.432	-0.432668	0.217623	-1.98816	0.0467943	0.998588
Gga2	289	234	202	202	293	376	336	351	8.28734	8.26653	8.31569	7.90158	8.51784	8.53688	8.45999	8.4545	279.421	0.32645	0.164208	1.98804	0.0468078	0.998588
Col12a1	38	36	33	36	31	90	68	71	6.13079	6.24694	6.33176	6.12654	6.10061	6.85705	6.6316	6.62702	48.3546	0.608689	0.306395	1.98662	0.046965	0.998588
Fgd2	46	33	37	20	67	47	62	76	6.28992	6.17443	6.43342	5.70058	6.79583	6.24959	6.54389	6.69301	47.7415	0.665661	0.335223	1.98572	0.0470639	0.998588
Actr6	210	245	225	275	204	246	205	208	7.88944	8.32493	8.45383	8.28624	8.0581	7.99923	7.84091	7.80048	228.452	-0.376568	0.189642	-1.98567	0.0470695	0.998588
H6pd	9273	8193	6458	11007	7034	9565	8522	9141	13.1086	13.2104	13.1353	13.425	12.95	13.0543	12.9646	12.9965	8529.54	-0.237254	0.119522	-1.98503	0.0471409	0.998588
Stmn1	90	50	53	100	94	153	71	204	6.9279	6.53957	6.77587	7.09093	7.15079	7.43301	6.67337	7.77708	97.1714	0.62333	0.314133	1.98429	0.0472241	0.998588
Foxf1	34	15	14	20	36	44	34	37	6.04282	5.61153	5.68449	5.70058	6.22273	6.19438	6.0306	6.05903	28.1284	0.67641	0.341252	1.98215	0.0474629	0.998588
4732491K20Rik	2	3	2	3	4	8	5	19	4.75373	4.90735	4.84587	4.8658	4.9886	5.15917	5.00255	5.59814	5.34117	1.5927	0.803739	1.98161	0.0475228	0.998588
Gm11517	3	0	0	2	5	3	11	5	4.85255	4.30929	4.30929	4.76461	5.06708	4.83439	5.32629	4.98643	3.35723	2.13311	1.07651	1.9815	0.0475352	0.998588
Dusp16	789	814	724	886	653	877	792	791	9.62072	9.93219	10.0273	9.84756	9.58883	9.67146	9.60427	9.5369	788.475	-0.277854	0.140252	-1.98111	0.0475794	0.998588
Loxl4	19	12	12	7	50	44	9	20	5.63718	5.48148	5.58888	5.1526	6.51275	6.19438	5.23254	5.62948	21.3462	1.12119	0.56614	1.98041	0.047658	0.998588
Rapgefl1	11	8	3	17	13	38	17	22	5.33403	5.27481	4.96461	5.59892	5.51029	6.07598	5.56036	5.6895	15.0195	1.01372	0.512324	1.97867	0.0478531	0.998588
Slc16a1	993	652	599	951	990	1228	971	1295	9.93782	9.62619	9.76503	9.94554	10.1642	10.1373	9.88494	10.2185	933.387	0.289605	0.146376	1.9785	0.0478719	0.998588
Ly6d	12	5	1	16	19	25	11	28	5.37766	5.07781	4.6898	5.56269	5.74371	5.77026	5.32629	5.8519	13.6467	1.14528	0.578897	1.97839	0.0478849	0.998588
Dmpk	738	386	277	660	591	836	765	910	9.5292	8.91741	8.72437	9.44332	9.45248	9.60574	9.55676	9.72923	617.501	0.415443	0.210002	1.97828	0.0478967	0.998588
Lamc3	52	48	37	58	37	46	32	42	6.39736	6.50159	6.43342	6.54191	6.24578	6.23146	5.98435	6.16029	43.8846	-0.52204	0.263967	-1.97767	0.0479659	0.998588
Ptprn	14	3	5	8	2	3	3	4	5.45914	4.90735	5.15063	5.20906	4.79183	4.83439	4.84833	4.91604	5.18633	-1.50269	0.76061	-1.97564	0.0481956	0.998588
Miox	2	2	2	3	1	0	0	0	4.75373	4.79876	4.84587	4.8658	4.65129	4.30929	4.30929	4.30929	1.34025	-3.1069	1.57322	-1.97486	0.0482837	0.998588
Cd274	27	9	6	8	28	56	22	13	5.8713	5.3311	5.22842	5.20906	6.02103	6.40212	5.72057	5.38603	19.98	1.09044	0.55253	1.97353	0.0484349	0.998588
Pkdcc	596	437	378	471	369	370	402	575	9.2387	9.08309	9.13773	8.98812	8.81959	8.51604	8.69315	9.10456	445.966	-0.34527	0.174965	-1.97336	0.0484541	0.998588
Myo9a	82	51	33	68	67	90	129	96	6.8323	6.55815	6.33176	6.69427	6.79583	6.85705	7.29973	6.92874	73.7606	0.516399	0.26197	1.97121	0.0486994	0.998588
BC030336	339	247	243	288	234	275	275	278	8.49184	8.3353	8.55336	8.34507	8.2301	8.13788	8.2045	8.15784	270.701	-0.287756	0.145979	-1.97121	0.0486994	0.998588
Pde4d	82	31	34	123	49	138	165	181	6.8323	6.12363	6.35793	7.31875	6.49406	7.31593	7.58195	7.63445	93.5929	0.791224	0.401681	1.96978	0.0488633	0.998588
Timp3	467	396	404	488	314	398	489	456	8.91181	8.95144	9.22737	9.03549	8.60775	8.6108	8.95204	8.79587	424.441	-0.314197	0.159568	-1.96905	0.0489476	0.998588
Arhgap17	182	136	151	199	211	258	294	229	7.71667	7.60215	7.9514	7.88332	8.10012	8.05825	8.28907	7.9174	202.976	0.353994	0.179844	1.96834	0.0490293	0.998588
Slc39a14	3429	4793	3711	4076	3021	4860	3449	2768	11.6843	12.4412	12.3407	12.0006	11.7402	12.084	11.67	11.2889	3789.87	-0.430775	0.218917	-1.96775	0.0490964	0.998588
Xrcc2	21	23	10	15	26	42	25	40	5.70059	5.89595	5.48338	5.52512	5.96488	6.15616	5.80635	6.12079	24.2179	0.729993	0.370982	1.96773	0.0490989	0.998588
Irx3	10	17	16	11	4	13	9	4	5.28813	5.68989	5.77225	5.35829	4.9886	5.38343	5.23254	4.91604	10.9079	-1.12893	0.573928	-1.96703	0.0491796	0.998588
Creld1	1221	1442	964	1208	1066	985	912	1382	10.2253	10.7318	10.4269	10.2785	10.2674	9.83147	9.79833	10.3093	1149	-0.373802	0.190058	-1.96678	0.0492086	0.998588
Agpat6	6018	5589	3624	4678	3912	4089	5056	5479	12.4883	12.6614	12.3068	12.1975	12.1093	11.8372	12.2163	12.2627	4765.64	-0.3151	0.160267	-1.9661	0.0492875	0.998588
Msrb3	301	191	217	220	301	343	371	350	8.33915	8.01213	8.40727	8.00649	8.55276	8.41832	8.58833	8.45082	280.873	0.337929	0.171882	1.96605	0.0492924	0.998588
Ccdc39	37	22	28	18	32	38	61	72	6.10939	5.86412	6.1921	5.63391	6.12602	6.07598	6.52869	6.64048	37.1787	0.707498	0.359883	1.96591	0.0493087	0.998588
B430306N03Rik	32	16	15	17	66	38	31	25	5.9963	5.65144	5.72925	5.59892	6.78073	6.07598	5.96053	5.77368	29.6389	0.857172	0.436046	1.96578	0.0493236	0.998588
Spib	3	1	3	5	6	11	15	6	4.85255	4.65622	4.96461	5.02485	5.13756	5.30071	5.48853	5.04973	5.91047	1.44687	0.73639	1.96482	0.0494348	0.998588
Ctsc	971	442	416	653	1038	900	802	1009	9.90679	9.09835	9.26693	9.42879	10.2302	9.70705	9.62148	9.87173	756.76	0.435023	0.221601	1.96309	0.0496356	0.998588
Chordc1	1071	1190	1212	722	826	621	999	1041	10.0427	10.4617	10.7487	9.56596	9.91261	9.20131	9.92429	9.91494	982.02	-0.526311	0.268133	-1.96288	0.0496607	0.998588
Fam134b	1138	3018	2772	2772	1650	2698	1863	1277	10.1271	11.7798	11.9236	11.4509	10.8814	11.2453	10.7962	10.1989	2209.29	-0.653151	0.332787	-1.96267	0.0496845	0.998588
Dna2	246	165	116	220	180	297	320	328	8.08459	7.83294	7.63357	8.00649	7.90382	8.23476	8.39726	8.36748	224.519	0.387479	0.197604	1.96088	0.0498925	0.998588
Mfsd7c	70	37	24	113	37	212	168	98	6.67494	6.27021	6.06788	7.22424	6.24578	7.81738	7.60311	6.95022	87.9072	0.887351	0.452582	1.96064	0.049921	0.998588
Dnaja2	2061	1853	1687	1832	1715	1592	1766	1975	10.9612	11.0862	11.2165	10.8637	10.936	10.5004	10.7208	10.811	1811.91	-0.296916	0.151457	-1.96039	0.0499499	0.998588
Tmem144	69	45	27	72	68	93	102	81	6.66095	6.44248	6.1622	6.75066	6.81076	6.89067	7.04298	6.7559	66.7035	0.509094	0.259776	1.95974	0.0500257	0.998588
Adamts7	253	93	110	287	206	351	295	386	8.11962	7.17052	7.57114	8.34063	8.07023	8.44798	8.29339	8.57753	234.986	0.557349	0.284539	1.95878	0.0501384	0.998588
Mup12	175	362	515	86	139	37	211	104	7.66998	8.83231	9.55747	6.93135	7.59398	6.05508	7.87597	7.01269	225.333	-1.53881	0.78676	-1.95588	0.0504789	0.998588
Srrm4	91	287	378	141	148	132	60	17	6.93939	8.52831	9.13773	7.47427	7.66803	7.26621	6.51331	5.5324	173.768	-1.61705	0.826935	-1.95548	0.050527	0.998588
Pcgf2	122	109	78	146	134	197	155	190	7.2551	7.34701	7.1813	7.51459	7.5511	7.72911	7.50907	7.69198	136.884	0.361895	0.185394	1.95203	0.0509345	0.998588
Tbc1d10c	15	5	7	19	16	34	16	35	5.49739	5.07781	5.2994	5.66777	5.63351	5.99011	5.5251	6.01604	17.2323	0.935871	0.47966	1.95111	0.0510434	0.998588
Rgs14	4	2	2	7	17	12	8	6	4.93538	4.79876	4.84587	5.1526	5.67152	5.34303	5.18133	5.04973	7.04197	1.37917	0.707031	1.95065	0.0510984	0.998588
Xlr3c	1	4	5	0	0	0	1	0	4.62417	4.99826	5.15063	4.30929	4.30929	4.30929	4.62171	4.30929	1.62771	-3.40802	1.74779	-1.94991	0.051187	0.998588
Nxpe2	47	35	24	66	50	113	89	54	6.30847	6.22324	6.06788	6.66516	6.51275	7.09593	6.89998	6.37424	56.9024	0.634354	0.325541	1.94861	0.0513415	0.998588
Snhg14	19	15	21	10	46	26	39	25	5.63718	5.61153	5.96558	5.31138	6.43633	5.79689	6.13902	5.77368	25.0894	0.84782	0.435221	1.94802	0.0514124	0.998588
Kif1a	1	2	0	3	4	6	5	10	4.62417	4.79876	4.30929	4.8658	4.9886	5.0479	5.00255	5.25851	3.5714	1.85737	0.953472	1.94801	0.0514139	0.998588
Dph6	59	63	35	67	62	151	80	90	6.51237	6.76299	6.38359	6.67979	6.7186	7.41795	6.79142	6.86222	72.6929	0.55116	0.283051	1.94721	0.0515099	0.998588
Thra	121	90	66	147	131	197	149	165	7.24596	7.13479	7.00152	7.52251	7.52473	7.72911	7.46345	7.526	128.457	0.403076	0.207038	1.94687	0.0515501	0.998588
Nrg2	0	0	0	1	5	4	0	4	4.30929	4.30929	4.30929	4.63192	5.06708	4.91452	4.30929	4.91604	1.65272	3.22807	1.65927	1.94548	0.0517173	0.998588
Comtd1	156	95	82	137	142	145	179	286	7.53488	7.19384	7.23639	7.44117	7.6191	7.37179	7.67806	8.19352	146.947	0.476037	0.244701	1.94538	0.0517292	0.998588
Sox9	75	106	62	97	66	75	63	82	6.74275	7.31557	6.93597	7.05826	6.78073	6.67514	6.55892	6.76814	78.3057	-0.468597	0.240895	-1.94523	0.0517474	0.998588
Tmie	189	107	26	231	192	362	294	194	7.76187	7.32613	6.13156	8.06699	7.98305	8.48777	8.28907	7.71682	187.323	0.783141	0.40261	1.94516	0.0517556	0.998588
4930473A02Rik	0	0	0	3	7	3	3	6	4.30929	4.30929	4.30929	4.8658	5.20195	4.83439	4.84833	5.04973	2.60817	2.53872	1.30638	1.94333	0.0519766	0.998588
Usp11	18	19	8	25	23	57	32	27	5.60399	5.7629	5.36494	5.85132	5.87528	6.418	5.98435	5.82642	24.7707	0.784336	0.403875	1.94203	0.0521336	0.998588
Bach2	191	176	145	182	100	136	185	197	7.77453	7.91152	7.90172	7.77515	7.21864	7.29955	7.71734	7.73517	162.763	-0.40064	0.206421	-1.94089	0.0522715	0.998588
Pik3c2g	56	27	60	60	53	87	123	110	6.46432	6.01521	6.90199	6.57381	6.56729	6.82257	7.24663	7.07245	69.6225	0.625082	0.32259	1.9377	0.0526604	0.998588
Osbp2	2	3	4	17	13	35	18	9	4.75373	4.90735	5.06388	5.59892	5.51029	6.01216	5.59443	5.21136	11.8544	1.32846	0.685885	1.93685	0.0527639	0.998588
Cxcl10	17	10	22	21	21	40	34	45	5.56969	5.38401	6.00067	5.73242	5.81142	6.11673	6.0306	6.21728	25.344	0.744405	0.384818	1.93444	0.0530595	0.998588
Tex14	1	0	0	3	4	2	12	4	4.62417	4.30929	4.30929	4.8658	4.9886	4.73881	5.36962	4.91604	3.01032	2.31881	1.19968	1.93286	0.053254	0.998588
Gimap3	37	13	10	48	41	55	43	66	6.10939	5.52674	5.48338	6.36958	6.33399	6.38604	6.21935	6.55758	36.8489	0.769494	0.398295	1.93197	0.0533633	0.998588
Bcl3	425	667	634	268	388	370	295	509	8.78706	9.65741	9.8434	8.25353	8.88607	8.51604	8.29339	8.94159	460.634	-0.641088	0.331908	-1.93152	0.0534185	0.998588
4930405O22Rik	1	2	2	2	0	0	0	0	4.62417	4.79876	4.84587	4.76461	4.30929	4.30929	4.30929	4.30929	0.970273	-3.5048	1.81534	-1.93066	0.0535254	0.998588
Mir142b	0	0	0	0	2	5	0	4	4.30929	4.30929	4.30929	4.30929	4.79183	4.98475	4.30929	4.91604	1.23419	3.64889	1.89029	1.93033	0.0535661	0.998588
Rin2	254	183	129	190	225	305	330	248	8.12455	7.95936	7.76008	7.82708	8.18064	8.26842	8.43678	8.0155	226.043	0.351805	0.182353	1.92925	0.0536995	0.998588
Ccdc136	1	1	0	2	5	8	2	5	4.62417	4.65622	4.30929	4.76461	5.06708	5.15917	4.75026	4.98643	2.7875	2.14357	1.11249	1.92682	0.0540018	0.998588
Lurap1l	1673	2079	1766	1665	1691	1709	1613	1463	10.6669	11.2494	11.2815	10.7288	10.9161	10.6	10.5933	10.389	1729.3	-0.384029	0.199313	-1.92677	0.0540087	0.998588
Slc25a51	2377	4358	2623	2330	3012	1873	2134	2232	11.1632	12.3049	11.8447	11.2041	11.736	10.729	10.9881	10.9838	2689.46	-0.558814	0.29019	-1.92568	0.0541442	0.998588
Wdr6	226	114	107	188	221	273	229	221	7.97948	7.39788	7.53886	7.81427	8.15809	8.12874	7.97627	7.87399	191.013	0.392059	0.203603	1.9256	0.054154	0.998588
Rbm15	277	232	219	305	219	226	263	264	8.23359	8.25565	8.41906	8.41852	8.14668	7.8951	8.14839	8.09318	249.35	-0.300457	0.156156	-1.92408	0.0543445	0.998588
Tor4a	106	63	63	109	152	124	128	123	7.10115	6.76299	6.95265	7.18457	7.69974	7.19704	7.29102	7.1937	106.072	0.452529	0.235271	1.92344	0.0544248	0.998588
Fhl2	18	6	14	28	6	10	10	12	5.60399	5.14923	5.68449	5.93297	5.13756	5.25619	5.28071	5.34554	12.9116	-1.00259	0.521431	-1.92277	0.0545095	0.998588
Rab3gap1	829	894	948	687	730	779	762	738	9.68864	10.0623	10.4034	9.49802	9.74198	9.50908	9.55138	9.44221	808.997	-0.411369	0.214033	-1.92199	0.0546075	0.998588
Arhgef26	1153	1340	1374	1405	974	1522	1311	895	10.1454	10.6285	10.9258	10.49	10.1415	10.4373	10.3026	9.70635	1257.39	-0.417202	0.217143	-1.92133	0.0546904	0.998588
Osgep	308	217	156	343	327	429	310	437	8.36853	8.17129	7.99152	8.57026	8.66071	8.70889	8.35661	8.73981	304.928	0.366258	0.190638	1.92122	0.0547035	0.998588
Ccdc151	27	46	23	63	61	106	73	51	5.8713	6.46248	6.03474	6.62027	6.70261	7.02752	6.70052	6.32404	54.224	0.665669	0.346713	1.91994	0.0548652	0.998588
Ces3a	48778	45266	33705	36790	30710	33247	44575	45207	15.4984	15.6714	15.514	15.1622	15.0707	14.8469	15.3458	15.297	39583.5	-0.323845	0.168804	-1.91846	0.0550528	0.998588
Shank2	196	79	97	197	170	285	318	171	7.80568	6.99525	7.42557	7.87101	7.83425	8.18274	8.38922	7.56765	181.134	0.54786	0.285672	1.91779	0.0551374	0.998588
Fam46a	293	194	165	264	294	264	449	366	8.30482	8.03143	8.061	8.2345	8.52225	8.08687	8.83876	8.50852	277.988	0.391418	0.204185	1.91698	0.0552402	0.998588
Ola1	728	707	663	586	537	573	662	727	9.51056	9.73752	9.90525	9.28179	9.32219	9.09309	9.35957	9.42176	650.611	-0.344605	0.179836	-1.91622	0.0553368	0.998588
Crb2	2	1	2	5	4	4	12	15	4.75373	4.65622	4.84587	5.02485	4.9886	4.91452	5.36962	5.46202	5.23392	1.58557	0.828269	1.91432	0.0555795	0.998588
Rassf4	47	50	47	74	104	97	82	75	6.30847	6.53957	6.65754	6.778	7.2621	6.93425	6.8163	6.68007	70.88	0.515501	0.269289	1.9143	0.0555817	0.998588
Ccdc17	47	57	45	66	67	100	107	76	6.30847	6.6645	6.61565	6.66516	6.79583	6.96605	7.09425	6.69301	68.8026	0.476396	0.248934	1.91375	0.0556526	0.998588
Neu1	1079	744	563	1130	1063	1482	1204	1200	10.0531	9.80785	9.67971	10.1853	10.2635	10.4	10.1837	10.1123	1024.61	0.305872	0.159891	1.913	0.055748	0.998588
E130102H24Rik	125	126	70	121	86	111	104	79	7.28216	7.51295	7.06408	7.30035	7.05482	7.07673	7.06372	6.7311	101.922	-0.41827	0.218747	-1.91212	0.0558607	0.998588
Thbd	87	120	129	114	91	136	57	64	6.89283	7.4566	7.76008	7.23399	7.11557	7.29955	6.46606	6.52876	102.261	-0.62612	0.32766	-1.91088	0.0560196	0.998588
Slc44a2	148	102	66	113	131	158	181	167	7.47389	7.27252	7.00152	7.22424	7.52473	7.46996	7.69128	7.54002	128.811	0.376982	0.197289	1.91081	0.0560285	0.998588
Ms4a4c	3	0	0	1	6	9	9	0	4.85255	4.30929	4.30929	4.63192	5.13756	5.20915	5.23254	4.30929	3.25354	2.47915	1.2975	1.91071	0.0560418	0.998588
Ptprs	112	122	92	212	202	298	206	166	7.1609	7.47563	7.36531	7.96081	8.04586	8.23901	7.84681	7.53302	170.99	0.499705	0.261557	1.9105	0.056069	0.998588
Rad54l	2	1	0	0	2	5	4	7	4.75373	4.65622	4.30929	4.30929	4.79183	4.98475	4.93053	5.10764	2.37591	2.37716	1.24489	1.90953	0.0561932	0.998588
1810062G17Rik	8	6	4	11	11	25	16	14	5.18804	5.14923	5.06388	5.35829	5.41869	5.77026	5.5251	5.42479	11.214	0.98051	0.513554	1.90926	0.0562283	0.998588
Ranbp9	543	574	705	501	473	519	558	521	9.11325	9.45192	9.99038	9.07069	9.15077	8.96075	9.12864	8.97262	559.453	-0.429242	0.224821	-1.90926	0.0562286	0.998588
Lrrc32	121	76	41	150	127	234	121	167	7.24596	6.9546	6.52769	7.54603	7.48879	7.93767	7.22847	7.54002	123.129	0.571494	0.299402	1.90878	0.0562903	0.998588
Gm15471	1	0	0	1	3	0	8	6	4.62417	4.30929	4.30929	4.63192	4.89893	4.30929	5.18133	5.04973	2.18509	2.89323	1.51603	1.90843	0.0563361	0.998588
Pmaip1	3	6	8	1	12	12	14	14	4.85255	5.14923	5.36494	4.63192	5.46559	5.34303	5.45054	5.42479	8.6342	1.24235	0.651179	1.90784	0.0564115	0.998588
Gtf2h1	608	563	525	607	477	543	607	612	9.26565	9.42555	9.58381	9.3295	9.1621	9.02108	9.24207	9.18845	566.153	-0.268793	0.140975	-1.90667	0.0565639	0.998588
Itpripl1	71	40	21	80	66	100	80	111	6.68878	6.33755	5.96558	6.85683	6.78073	6.96605	6.79142	7.08217	67.3975	0.580327	0.304498	1.90585	0.0566698	0.998588
Kif20b	4	5	7	2	10	11	12	16	4.93538	5.07781	5.2994	4.76461	5.36932	5.30071	5.36962	5.49784	8.17241	1.17684	0.617574	1.90559	0.0567029	0.998588
Cyp1a2	14881	12836	9561	17672	9265	13838	15783	12556	13.7885	13.8559	13.6994	14.1061	13.3457	13.585	13.8504	13.4525	13085.9	-0.303089	0.159166	-1.90422	0.0568809	0.998588
Spatc1l	61	43	29	41	43	84	86	76	6.54345	6.40153	6.2213	6.23356	6.3759	6.78719	6.86475	6.69301	55.4459	0.516234	0.271154	1.90384	0.0569312	0.998588
Fcgr1	24	20	21	25	43	39	28	52	5.78921	5.79767	5.96558	5.85132	6.3759	6.09652	5.88602	6.34099	30.7969	0.635017	0.333706	1.90292	0.0570508	0.998588
Tril	4	0	0	4	3	10	7	11	4.93538	4.30929	4.30929	4.9506	4.89893	5.25619	5.12651	5.30313	4.38237	1.79022	0.940873	1.90272	0.0570768	0.998588
Large	92	73	71	124	109	143	135	158	6.95079	6.91272	7.07928	7.32785	7.3146	7.35605	7.35088	7.4758	109.757	0.386235	0.203091	1.90178	0.0571996	0.998588
Mir6236	84	73	155	64	46	95	40	97	6.85684	6.91272	7.98359	6.6354	6.43633	6.91264	6.15959	6.93952	84.8985	-0.766934	0.403328	-1.90151	0.0572347	0.998588
Mgst1	46997	41194	35028	44442	32169	39007	41932	51581	15.4448	15.5355	15.5695	15.4346	15.1376	15.0771	15.2577	15.4871	41148.8	-0.25248	0.132803	-1.90117	0.0572803	0.998588
Myom1	17	22	19	44	15	18	18	18	5.56969	5.86412	5.89211	6.29365	5.59407	5.56281	5.59443	5.5658	21.4045	-0.772288	0.406616	-1.89931	0.0575242	0.998588
S1pr2	69	31	41	67	85	89	78	82	6.66095	6.12363	6.52769	6.67979	7.04234	6.84565	6.76607	6.76814	65.7835	0.497227	0.261992	1.89787	0.0577134	0.998588
Trim30d	131	84	70	95	142	144	192	113	7.33476	7.06043	7.06408	7.03604	7.6191	7.36394	7.76182	7.10139	118.306	0.448386	0.236392	1.89679	0.0578552	0.998588
Gypc	85	57	62	149	94	215	149	141	6.86894	6.6645	6.93597	7.53823	7.15079	7.8344	7.46345	7.34585	113.63	0.55389	0.292017	1.89677	0.0578578	0.998588
Gm13710	4	1	3	0	3	5	12	12	4.93538	4.65622	4.96461	4.30929	4.89893	4.98475	5.36962	5.34554	4.68378	1.73674	0.915646	1.89674	0.0578626	0.998588
Cebpe	178	129	86	214	173	292	195	269	7.69018	7.54031	7.28939	7.97237	7.85548	8.21331	7.78047	8.11661	184.017	0.420308	0.221631	1.89644	0.0579025	0.998588
Gbp8	22	14	31	19	52	44	40	33	5.73093	5.57002	6.27773	5.66777	6.54936	6.19438	6.15959	5.97144	31.7644	0.740419	0.390562	1.89578	0.0579892	0.998588
1110059E24Rik	268	205	327	238	178	245	257	233	8.19191	8.10003	8.94382	8.1042	7.89018	7.9942	8.11949	7.93862	247.204	-0.451445	0.23814	-1.89571	0.057998	0.998588
Maged2	102	55	57	91	110	156	90	123	7.05984	6.62998	6.84936	6.99049	7.32486	7.4553	6.91153	7.1937	94.7906	0.455538	0.240476	1.89432	0.0581827	0.998588
Scpep1	641	541	556	642	633	862	895	1029	9.33725	9.37133	9.66251	9.40566	9.54624	9.64776	9.77237	9.89889	708.67	0.285237	0.150659	1.89327	0.0583226	0.998588
Erbb2	44	29	21	32	25	27	22	18	6.25199	6.07063	5.96558	6.03365	5.93578	5.82291	5.72057	5.5658	27.1513	-0.640079	0.338123	-1.89304	0.0583527	0.998588
Fam73a	44	26	42	22	48	73	97	42	6.25199	5.98651	6.55024	5.76336	6.4751	6.64891	6.98973	6.16029	48.1298	0.705149	0.37259	1.89256	0.0584165	0.998588
Mical2	295	155	164	255	424	389	287	254	8.31348	7.75753	8.05345	8.19073	9.00417	8.58102	8.25849	8.04513	272.231	0.476539	0.252117	1.89015	0.0587375	0.998588
E330033B04Rik	17	3	5	13	9	23	32	24	5.56969	4.90735	5.15063	5.44538	5.31708	5.71499	5.98435	5.74633	14.6285	1.02504	0.54241	1.88978	0.0587869	0.998588
Kntc1	1	2	4	1	5	6	5	15	4.62417	4.79876	5.06388	4.63192	5.06708	5.0479	5.00255	5.46202	4.67665	1.64881	0.873451	1.8877	0.0590664	0.998588
Spsb4	74	47	28	80	62	120	97	94	6.72946	6.48218	6.1921	6.85683	6.7186	7.16112	6.98973	6.90693	71.5908	0.514506	0.272607	1.88736	0.0591122	0.998588
Wnt7b	1	0	0	0	4	7	0	2	4.62417	4.30929	4.30929	4.30929	4.9886	5.10567	4.30929	4.73989	1.61936	3.20593	1.69886	1.88711	0.0591456	0.998588
H2-D1	2266	2095	1694	2667	3267	3454	2748	2864	11.0954	11.2603	11.2224	11.3959	11.8519	11.5966	11.3467	11.3373	2585.51	0.302966	0.160723	1.88502	0.0594275	0.998588
B3galt4	17	11	3	6	31	41	14	7	5.56969	5.43401	4.96461	5.09159	6.10061	6.1366	5.45054	5.10764	15.6207	1.18869	0.630774	1.88449	0.059499	0.998588
Plk1	4	2	4	2	14	4	12	7	4.93538	4.79876	5.06388	4.76461	5.55306	4.91452	5.36962	5.10764	6.07623	1.43454	0.761425	1.88403	0.0595614	0.998588
Irgm2	617	361	393	372	484	737	984	560	9.28553	8.82865	9.19013	8.67614	9.18173	9.43347	9.90334	9.06911	547.26	0.442749	0.235109	1.88317	0.0596776	0.998588
Ivns1abp	1899	2170	2139	2772	1878	1649	2364	2240	10.8455	11.3102	11.5539	11.4509	11.0645	10.5498	11.1331	10.9889	2150.14	-0.372581	0.198026	-1.88148	0.059907	0.998588
Ltbp2	23	15	13	26	2	12	23	4	5.76046	5.61153	5.63777	5.87919	4.79183	5.34303	5.74991	4.91604	14.6147	-1.12641	0.598717	-1.88137	0.0599209	0.998588
Acp1	481	386	511	372	322	416	433	420	8.9511	8.91741	9.5468	8.67614	8.64057	8.66857	8.79083	8.68773	421.624	-0.395658	0.210329	-1.88114	0.0599535	0.998588
Vnn3	700	553	445	1396	583	747	642	354	9.45702	9.40116	9.35827	10.481	9.4339	9.45184	9.31795	8.46546	668.804	-0.571938	0.30406	-1.881	0.0599713	0.998588
Cracr2a	0	0	0	0	1	7	1	1	4.30929	4.30929	4.30929	4.30929	4.65129	5.10567	4.62171	4.61434	1.10415	3.49327	1.85814	1.87998	0.0601105	0.998588
Clec2h	417	240	263	477	190	801	713	816	8.76202	8.29868	8.6564	9.00502	7.97014	9.54716	9.46058	9.57949	462.042	0.611166	0.325399	1.87821	0.0603527	0.998588
Dcaf17	197	152	132	162	187	228	258	247	7.81183	7.7341	7.78773	7.63635	7.95057	7.90586	8.12434	8.0105	190.718	0.301181	0.160402	1.87766	0.0604282	0.998588
Adap1	12	5	9	18	32	34	15	15	5.37766	5.07781	5.42604	5.63391	6.12602	5.99011	5.48853	5.46202	17.0127	0.956421	0.509475	1.87727	0.0604814	0.998588
Rundc3b	10	3	2	11	9	17	13	24	5.28813	4.90735	4.84587	5.35829	5.31708	5.52949	5.41096	5.74633	10.2956	1.0972	0.584847	1.87605	0.0606483	0.998588
Nrgn	11	10	9	13	13	42	15	24	5.33403	5.38401	5.42604	5.44538	5.51029	6.15616	5.48853	5.74633	16.2469	0.886311	0.472454	1.87597	0.0606587	0.998588
Thap1	162	152	105	133	129	110	134	109	7.57896	7.7341	7.51692	7.40727	7.50687	7.06703	7.34249	7.06267	129.439	-0.394801	0.210543	-1.87515	0.0607715	0.998588
Dnajb9	1939	2351	2570	1609	2127	1553	1139	2074	10.875	11.4241	11.8156	10.6806	11.241	10.4656	10.1064	10.88	1980.86	-0.547994	0.292446	-1.87383	0.060954	0.998588
Spryd7	328	303	388	268	263	264	318	294	8.44929	8.59878	9.17287	8.25353	8.37875	8.08687	8.38922	8.22833	308.58	-0.432689	0.230935	-1.87364	0.0609799	0.998588
Ephb2	5	6	7	3	2	2	3	1	5.00794	5.14923	5.2994	4.8658	4.79183	4.73881	4.84833	4.61434	3.87972	-1.65074	0.881166	-1.87336	0.0610191	0.998588
Zc3h6	50	53	28	51	58	83	80	69	6.36254	6.59455	6.1921	6.42371	6.65346	6.77519	6.79142	6.59968	57.1008	0.463644	0.247548	1.87294	0.0610761	0.998588
H2-Aa	616	392	298	437	596	664	655	559	9.28333	8.93792	8.82065	8.88843	9.46397	9.29179	9.34514	9.06671	513.406	0.321397	0.171721	1.87162	0.0612588	0.998588
Tmem136	9	2	4	8	8	16	13	19	5.23961	4.79876	5.06388	5.20906	5.2615	5.495	5.41096	5.59814	9.24067	1.07946	0.576761	1.87158	0.0612641	0.998588
Dtx3	119	114	83	107	172	137	168	159	7.2275	7.39788	7.24983	7.1643	7.84844	7.30777	7.60311	7.48308	130.271	0.388253	0.20756	1.87056	0.0614065	0.998588
Ccl5	20	8	9	12	18	23	23	33	5.66936	5.27481	5.42604	5.40286	5.70822	5.71499	5.74991	5.97144	17.3922	0.782267	0.418257	1.8703	0.0614421	0.998588
Ciita	23	12	11	10	23	29	27	28	5.76046	5.48148	5.53752	5.31138	5.87528	5.8732	5.86008	5.8519	19.6257	0.729297	0.390616	1.86704	0.0618955	0.998588
Trp53inp1	1840	2195	2094	2544	2307	2018	1534	1580	10.801	11.3265	11.5236	11.3288	11.3563	10.8342	10.5227	10.4969	2045.2	-0.433365	0.232153	-1.86672	0.0619407	0.998588
Whrn	27	15	11	31	40	31	44	35	5.8713	5.61153	5.53752	6.00927	6.3125	5.92138	6.23865	6.01604	28.1983	0.671736	0.359989	1.86599	0.0620426	0.998588
Col17a1	3	5	0	2	0	0	0	1	4.85255	5.07781	4.30929	4.76461	4.30929	4.30929	4.30929	4.61434	1.38901	-3.21308	1.72349	-1.86429	0.0622806	0.998588
Ttll7	20	30	18	27	10	10	28	15	5.66936	6.09742	5.85355	5.90639	5.36932	5.25619	5.88602	5.46202	19.9344	-0.821297	0.441621	-1.85974	0.062923	0.998588
Gne	4042	5078	2781	4566	3676	3721	3995	3750	11.9189	12.5239	11.9282	12.1628	12.0204	11.7027	11.8797	11.721	3935.64	-0.324559	0.174539	-1.85952	0.0629528	0.998588
H2-DMa	33	40	27	42	79	53	56	53	6.01978	6.33755	6.1622	6.25391	6.965	6.35327	6.44992	6.35773	47.2978	0.575141	0.309315	1.8594	0.0629704	0.998588
Edn1	7	9	12	26	5	10	6	9	5.13282	5.3311	5.58888	5.87919	5.06708	5.25619	5.0673	5.21136	10.5816	-1.07718	0.57939	-1.85916	0.0630051	0.998588
Ccbl1	3551	2758	1801	2464	1965	2272	2722	2895	11.7341	11.6514	11.3093	11.2835	11.1286	11.0018	11.3332	11.3526	2517.24	-0.305519	0.164334	-1.85913	0.0630088	0.998588
Pcbp3	17	12	5	16	21	23	26	26	5.56969	5.48148	5.15063	5.56269	5.81142	5.71499	5.83353	5.80036	17.4044	0.759021	0.408347	1.85876	0.0630606	0.998588
Pcsk5	258	169	168	279	263	417	335	273	8.14412	7.86202	8.08343	8.3046	8.37875	8.67171	8.45615	8.13508	262.143	0.355636	0.191356	1.8585	0.063098	0.998588
Gpr12	25	16	5	48	20	92	57	38	5.81724	5.65144	5.15063	6.36958	5.77808	6.87955	6.46606	6.07997	34.7416	0.964917	0.519265	1.85824	0.0631355	0.998588
Rab33a	0	0	0	0	1	3	4	1	4.30929	4.30929	4.30929	4.30929	4.65129	4.83439	4.93053	4.61434	1.01424	3.36672	1.81247	1.85753	0.0632362	0.998588
Ddb2	34	28	30	46	50	71	51	56	6.04282	6.04324	6.24983	6.33217	6.51275	6.62216	6.36608	6.40665	44.4846	0.508942	0.273994	1.8575	0.0632406	0.998588
Wdr72	4	8	4	2	0	4	0	1	4.93538	5.27481	5.06388	4.76461	4.30929	4.91452	4.30929	4.61434	3.02412	-2.15232	1.15949	-1.85627	0.0634148	0.998588
Tchh	9	74	41	4	23	4	3	4	5.23961	6.92682	6.52769	4.9506	5.87528	4.91452	4.84833	4.91604	23.0468	-2.13138	1.14895	-1.85507	0.0635858	0.998588
Mr1	45	30	34	38	45	75	64	57	6.2711	6.09742	6.35793	6.17046	6.4165	6.67514	6.57377	6.42255	47.0679	0.489441	0.263959	1.85423	0.0637065	0.998588
Tmem35	0	0	0	1	0	3	3	7	4.30929	4.30929	4.30929	4.63192	4.30929	4.83439	4.84833	5.10764	1.52901	3.12961	1.6887	1.85327	0.0638443	0.998588
Dnal1	13	11	16	11	17	33	29	24	5.41929	5.43401	5.77225	5.35829	5.67152	5.96765	5.91139	5.74633	18.7116	0.759892	0.410084	1.85302	0.0638799	0.998588
Slc15a5	74	106	63	62	65	35	80	49	6.72946	7.31557	6.95265	6.60496	6.76547	6.01216	6.79142	6.28945	68.1322	-0.626305	0.338555	-1.84994	0.0643227	0.998588
Ano8	102	80	18	86	121	165	115	96	7.05984	7.00853	5.85355	6.93135	7.43309	7.52012	7.17253	6.92874	93.4858	0.651196	0.35209	1.84952	0.0643832	0.998588
Bin2	18	16	14	14	51	12	40	27	5.60399	5.65144	5.68449	5.48607	6.53118	5.34303	6.15959	5.82642	23.9193	0.89817	0.485778	1.84893	0.0644677	0.998588
Wdr37	195	232	248	167	172	201	182	184	7.7995	8.25565	8.57982	7.67235	7.84844	7.75319	7.69784	7.65388	201.547	-0.450723	0.243792	-1.8488	0.0644866	0.998588
Tmem218	44	19	35	43	47	69	69	55	6.25199	5.7629	6.38359	6.27393	6.45586	6.59486	6.64567	6.39055	46.1633	0.550874	0.298001	1.84857	0.0645205	0.998588
Gm3336	28	26	16	30	27	37	59	54	5.8974	5.98651	5.77225	5.98438	5.99329	6.05508	6.49775	6.37424	33.1802	0.608526	0.329419	1.84727	0.0647081	0.998588
Dpt	57	31	31	84	38	27	18	54	6.48053	6.12363	6.27773	6.90696	6.26841	5.82291	5.59443	6.37424	42.0014	-0.732548	0.397052	-1.84497	0.0650423	0.998588
Gnai1	36	17	11	35	22	18	6	11	6.0876	5.68989	5.53752	6.10397	5.8438	5.56281	5.0673	5.30313	19.3106	-0.921618	0.499564	-1.84485	0.06506	0.998588
Taf13	423	336	324	345	273	309	347	423	8.78084	8.73404	8.93156	8.57782	8.42663	8.28496	8.50157	8.69706	345.807	-0.307331	0.166599	-1.84473	0.0650762	0.998588
Pik3ca	796	762	694	803	593	783	847	776	9.63284	9.84086	9.96857	9.71192	9.45708	9.51608	9.69647	9.51073	753.452	-0.260317	0.141119	-1.84466	0.0650872	0.998588
Ugt2b1	12901	20912	17488	7566	13022	8353	14013	10412	13.5831	14.5586	14.5685	12.8865	13.8352	12.8598	13.6793	13.1834	13601.7	-0.625023	0.338864	-1.84447	0.0651151	0.998588
Fam213b	371	233	177	405	409	597	275	584	8.6089	8.2611	8.14867	8.78783	8.95613	9.14822	8.2045	9.12542	366.24	0.469486	0.25455	1.84438	0.0651283	0.998588
Mir8116	0	0	0	0	1	3	1	4	4.30929	4.30929	4.30929	4.30929	4.65129	4.83439	4.62171	4.91604	0.997628	3.34725	1.81524	1.84398	0.0651867	0.998588
Mir1249	6	4	4	7	2	1	3	2	5.07317	4.99826	5.06388	5.1526	4.79183	4.61357	4.84833	4.73989	3.6896	-1.58674	0.860981	-1.84294	0.0653374	0.998588
Aif1	53	24	14	41	53	50	51	71	6.41443	5.92692	5.68449	6.23356	6.56729	6.30249	6.36608	6.62702	42.5838	0.609426	0.330717	1.84274	0.0653671	0.998588
Themis2	36	27	24	28	72	45	40	44	6.0876	6.01521	6.06788	5.93297	6.86889	6.21306	6.15959	6.19857	39.0771	0.627976	0.341023	1.84145	0.0655563	0.998588
Procr	8	7	7	5	15	15	14	16	5.18804	5.21448	5.2994	5.02485	5.59407	5.45925	5.45054	5.49784	10.6002	0.930433	0.505495	1.84064	0.0656746	0.998588
Fam160a1	91	71	46	112	90	210	154	86	6.93939	6.88406	6.63676	7.21443	7.10364	7.80592	7.50156	6.81599	102.741	0.556345	0.302285	1.84047	0.0656999	0.998588
D2Wsu81e	214	229	159	218	202	198	178	130	7.91249	8.23917	8.01506	7.99521	8.04586	7.73517	7.67141	7.25486	191.93	-0.409954	0.222874	-1.8394	0.0658567	0.998588
Wdr90	137	97	79	129	148	218	157	137	7.38545	7.21678	7.19528	7.37253	7.66803	7.85121	7.52395	7.31345	133.754	0.379926	0.206794	1.83722	0.0661773	0.998588
Stat3	1794	2878	2240	2060	1994	2088	2065	1846	10.7653	11.7121	11.6196	11.0296	11.1494	10.8824	10.9416	10.7157	2155.32	-0.414807	0.225796	-1.83709	0.0661965	0.998588
Fam84a	17	9	2	10	13	23	16	31	5.56969	5.3311	4.84587	5.31138	5.51029	5.71499	5.5251	5.92509	14.0889	0.947361	0.515902	1.83632	0.0663105	0.998588
AI661453	409	339	171	365	496	427	444	508	8.73654	8.74573	8.10551	8.65129	9.21475	8.70276	8.82395	8.93897	384.073	0.377445	0.205598	1.83584	0.066381	0.998588
Ctif	522	593	442	542	491	537	405	524	9.06035	9.49635	9.34909	9.17639	9.20108	9.00623	8.70289	8.98028	507.744	-0.321489	0.175139	-1.83562	0.0664134	0.998588
Slc25a48	172	147	60	129	197	257	229	133	7.64949	7.69417	6.90199	7.37253	8.0148	8.05342	7.97627	7.28027	160.039	0.512014	0.27896	1.83544	0.0664402	0.998588
Thrb	796	836	831	535	684	618	733	561	9.63284	9.96915	10.2192	9.15888	9.65246	9.19478	9.49833	9.0715	713.52	-0.450921	0.245781	-1.83465	0.0665579	0.998588
Arl14ep	136	118	118	146	153	190	219	195	7.37713	7.4373	7.65379	7.51459	7.70756	7.68596	7.92143	7.72296	156.055	0.322896	0.176093	1.83366	0.0667046	0.998588
Msto1	109	107	68	127	126	190	147	146	7.13135	7.32613	7.03315	7.35483	7.47966	7.68596	7.44791	7.38534	123.703	0.359957	0.196452	1.83229	0.0669088	0.998588
Iqce	111	36	59	98	117	151	125	103	7.15112	6.24694	6.88467	7.06924	7.3947	7.41795	7.26455	7.00247	96.5631	0.527731	0.288071	1.83195	0.0669593	0.998588
Zfp950	360	247	230	272	259	370	570	515	8.56972	8.3353	8.48217	8.27231	8.35914	8.51604	9.15725	8.95719	341.201	0.400293	0.218525	1.8318	0.0669812	0.998588
Serpinb1c	4	0	2	2	0	0	0	0	4.93538	4.30929	4.84587	4.76461	4.30929	4.30929	4.30929	4.30929	1.03619	-3.61888	1.9765	-1.83095	0.0671079	0.998588
Usp20	185	93	80	140	157	189	174	219	7.73622	7.17052	7.20912	7.46607	7.7384	7.67968	7.64448	7.86292	149.018	0.384121	0.209795	1.83093	0.0671105	0.998588
Mme	372	185	151	277	195	407	394	627	8.6124	7.97274	7.9514	8.29545	8.00218	8.63998	8.66682	9.22111	308.696	0.512368	0.279852	1.83085	0.0671228	0.998588
Cldn14	160	212	197	168	166	171	120	181	7.56442	8.14203	8.28381	7.67944	7.80544	7.56173	7.2193	7.63445	174.934	-0.455661	0.248945	-1.83037	0.0671948	0.998588
Leng9	132	156	163	120	140	142	91	97	7.34334	7.76525	8.04585	7.29106	7.6024	7.34812	6.92298	6.93952	133.539	-0.521527	0.285246	-1.82834	0.0674981	0.998588
Fam13c	0	1	0	1	0	6	9	2	4.30929	4.65622	4.30929	4.63192	4.30929	5.0479	5.23254	4.73989	2.12989	2.809	1.53647	1.82822	0.0675167	0.998588
Slc10a2	107	103	97	54	73	31	74	89	7.11129	7.28341	7.42557	6.47568	6.88304	5.92138	6.71388	6.85081	80.5402	-0.669691	0.366424	-1.82764	0.0676036	0.998588
Crb3	183	179	125	237	296	288	213	275	7.72322	7.93222	7.72234	8.09895	8.53103	8.19592	7.88747	8.14423	219.769	0.378082	0.206932	1.82709	0.067687	0.998588
Ncapd2	65	51	42	50	72	95	71	84	6.6035	6.55815	6.55024	6.40592	6.86889	6.91264	6.67337	6.79228	64.5552	0.417359	0.228516	1.82639	0.0677917	0.998588
Tcp11l2	711	762	851	722	667	736	767	612	9.47829	9.84086	10.2524	9.56596	9.61792	9.43162	9.56033	9.18845	738.811	-0.379081	0.207699	-1.82515	0.0679784	0.998588
Syt3	119	73	73	144	109	188	155	171	7.2275	6.91272	7.10921	7.4986	7.3146	7.67338	7.50907	7.56765	124.055	0.401194	0.219836	1.82497	0.0680059	0.998588
Pcdhb4	2	2	3	1	0	1	0	0	4.75373	4.79876	4.96461	4.63192	4.30929	4.61357	4.30929	4.30929	1.24091	-2.99641	1.64199	-1.82486	0.0680217	0.998588
Tgtp1	32	19	18	31	57	44	51	26	5.9963	5.7629	5.85355	6.00927	6.63667	6.19438	6.36608	5.80036	34.0249	0.666304	0.365152	1.82473	0.068042	0.998588
Dnaja1	5557	6806	5016	3935	4905	3283	4274	5710	12.3741	12.944	12.7726	11.9503	12.433	11.5243	11.9761	12.3218	5012.55	-0.462001	0.253362	-1.82348	0.0682306	0.998588
Fam43a	121	44	24	105	89	144	119	151	7.24596	6.42217	6.06788	7.14373	7.09159	7.36394	7.21007	7.42374	93.7036	0.626746	0.343916	1.82238	0.0683973	0.998588
Rad18	14	8	6	10	21	27	14	16	5.45914	5.27481	5.22842	5.31138	5.81142	5.82291	5.45054	5.49784	13.9554	0.851801	0.467559	1.8218	0.0684848	0.998588
Otub2	51	32	27	17	65	59	41	63	6.38007	6.14929	6.1622	5.59892	6.76547	6.44918	6.17983	6.5141	43.3871	0.645134	0.354172	1.82153	0.0685268	0.998588
Zbed4	86	71	63	46	45	68	51	58	6.88094	6.88406	6.95265	6.33217	6.4165	6.581	6.36608	6.43826	61.2356	-0.496597	0.272708	-1.82098	0.0686094	0.998588
Dmgdh	7158	6919	4812	7857	6476	6510	6394	6272	12.737	12.9676	12.7131	12.9407	12.8314	12.5023	12.5525	12.4562	6504.61	-0.255475	0.140364	-1.82009	0.0687452	0.998588
Sord	17986	22450	11325	19186	16714	14097	15640	16939	14.0612	14.6608	13.943	14.2244	14.1945	13.6117	13.8373	13.8832	16751.2	-0.356164	0.195789	-1.81912	0.0688925	0.998588
Tnfsf10	87	51	34	70	66	86	146	97	6.89283	6.55815	6.35793	6.72276	6.78073	6.81088	7.44008	6.93952	76.2032	0.519024	0.285404	1.81856	0.0689785	0.998588
Scp2	68804	79327	63379	48995	61070	50895	58461	61779	15.9943	16.4803	16.4245	15.5752	16.0616	15.4605	15.7367	15.7472	62431.9	-0.400051	0.220236	-1.81646	0.0692994	0.998588
Abcg2	1854	1639	1727	1232	1243	1043	1645	1772	10.8117	10.9126	11.2497	10.306	10.4825	9.91059	10.6209	10.6581	1535.18	-0.425762	0.234418	-1.81626	0.0693312	0.998588
E030030I06Rik	34	55	58	52	37	47	34	4	6.04282	6.62998	6.86713	6.44127	6.24578	6.24959	6.0306	4.91604	41.8701	-0.94726	0.521692	-1.81575	0.0694094	0.998588
Ptpn12	432	418	377	468	328	398	478	435	8.80862	9.02357	9.13417	8.9796	8.66471	8.6108	8.92177	8.73378	414.947	-0.277358	0.152795	-1.81523	0.069488	0.998588
Ciart	265	321	113	344	191	31	118	192	8.17774	8.67413	7.6027	8.57404	7.97661	5.92138	7.20078	7.70445	198.492	-1.10544	0.609107	-1.81486	0.0695461	0.998588
Gria3	10	12	8	12	3	0	10	7	5.28813	5.48148	5.36494	5.40286	4.89893	4.30929	5.28071	5.10764	7.89078	-1.29237	0.712246	-1.8145	0.0696007	0.998588
Ube2q2	531	505	491	501	430	441	545	516	9.08326	9.27794	9.49223	9.07069	9.02294	8.74514	9.09698	8.95977	496.244	-0.302376	0.166712	-1.81376	0.0697152	0.998588
3010026O09Rik	96	77	22	153	115	218	110	179	6.99545	6.96828	6.00067	7.56915	7.3751	7.85121	7.12413	7.62134	114.265	0.678875	0.374292	1.81376	0.0697153	0.998588
Fam89a	42	32	16	47	42	69	54	61	6.21289	6.14929	5.77225	6.35101	6.35512	6.59486	6.41703	6.48429	43.302	0.530127	0.292458	1.81266	0.0698844	0.998588
Atp2a3	20	15	1	30	32	32	34	37	5.66936	5.61153	4.6898	5.98438	6.12602	5.94474	6.0306	6.05903	23.7018	0.901109	0.497526	1.81118	0.070113	0.998588
Prcp	151	113	98	123	152	208	159	181	7.49707	7.38785	7.43732	7.31875	7.69974	7.79437	7.53867	7.63445	144.488	0.316537	0.174872	1.81011	0.0702794	0.998588
Gnpda1	287	367	224	300	348	411	497	482	8.27852	8.85046	8.44809	8.39731	8.74235	8.65275	8.97366	8.8692	356.552	0.333697	0.184354	1.81009	0.0702824	0.998588
Ercc6l	0	1	2	1	4	4	4	7	4.30929	4.65622	4.84587	4.63192	4.9886	4.91452	4.93053	5.10764	2.76608	1.97316	1.09012	1.81003	0.0702906	0.998588
Emp2	243	80	79	238	156	326	320	267	8.06931	7.00853	7.19528	8.1042	7.73075	8.35319	8.39726	8.10728	201.561	0.572711	0.316516	1.80942	0.0703851	0.998588
Osbpl7	28	18	19	38	38	59	30	54	5.8974	5.72701	5.89211	6.17046	6.26841	6.44918	5.93622	6.37424	34.1011	0.60812	0.336104	1.80932	0.0704014	0.998588
Cchcr1	39	24	22	46	50	76	35	63	6.15183	5.92692	6.00067	6.33217	6.51275	6.68806	6.05307	6.5141	42.6361	0.57813	0.319763	1.80799	0.0706077	0.998588
Arhgap23	265	127	99	181	201	253	254	291	8.17774	7.52213	7.44897	7.76853	8.0397	8.03396	8.10481	8.21537	200.599	0.393125	0.217554	1.80702	0.0707592	0.998588
Phospho2	343	321	327	275	251	281	325	324	8.507	8.67413	8.94382	8.28624	8.3191	8.16496	8.41716	8.3518	307.579	-0.343931	0.190358	-1.80676	0.0707997	0.998588
Armcx5	17	8	13	22	24	42	30	20	5.56969	5.27481	5.63777	5.76336	5.90593	6.15616	5.93622	5.62948	21.1589	0.745379	0.412602	1.80653	0.0708349	0.998588
Lifr	6610	10304	7138	3185	6060	4123	6304	4691	12.6228	13.5399	13.2792	11.6486	12.7361	11.849	12.5322	12.0406	6254.81	-0.61179	0.338742	-1.80607	0.070908	0.998588
Gm9776	2	10	3	7	16	20	10	10	4.75373	5.38401	4.96461	5.1526	5.63351	5.62636	5.28071	5.25851	9.4712	1.13415	0.62819	1.80542	0.0710087	0.998588
Col1a1	96	68	56	166	78	75	69	80	6.99545	6.83992	6.83136	7.66522	6.95168	6.67514	6.64567	6.74356	84.7564	-0.52118	0.288862	-1.80425	0.0711917	0.998588
Unc93b1	813	657	488	858	877	962	944	1014	9.66186	9.63667	9.48386	9.80322	9.99565	9.79885	9.84595	9.87857	806.657	0.236908	0.131309	1.8042	0.0711997	0.998588
Fosl2	163	266	169	173	155	190	159	175	7.58617	8.43022	8.09083	7.71437	7.72306	7.68596	7.53867	7.59475	182.992	-0.426753	0.236576	-1.80387	0.0712514	0.998588
Rnase2a	0	14	8	0	2	0	2	0	4.30929	5.57002	5.36494	4.30929	4.79183	4.30929	4.75026	4.30929	3.79613	-2.76175	1.53105	-1.80382	0.071259	0.998588
Tmem177	112	105	66	160	133	175	178	174	7.1609	7.30493	7.00152	7.62169	7.54236	7.58881	7.67141	7.58802	133.22	0.37871	0.209976	1.80359	0.071296	0.998588
Zfp516	130	131	91	124	102	104	125	96	7.32613	7.55826	7.35294	7.32785	7.24054	7.00734	7.26455	6.92874	112.694	-0.364703	0.202452	-1.80143	0.0716351	0.998588
Lpar3	2	0	1	2	3	11	6	2	4.75373	4.30929	4.6898	4.76461	4.89893	5.30071	5.0673	4.73989	3.11119	1.93041	1.07235	1.80018	0.0718328	0.998588
Rheb	847	825	879	674	741	687	736	791	9.71819	9.95079	10.2976	9.47194	9.76259	9.33795	9.50391	9.5369	782.657	-0.368782	0.205025	-1.79872	0.0720636	0.998588
Gpld1	5569	5321	3851	6553	4605	5607	5036	5825	12.3772	12.5909	12.3938	12.6803	12.3427	12.2885	12.2106	12.3503	5230.38	-0.221814	0.123368	-1.79799	0.0721778	0.998588
Htra4	12	43	8	22	5	17	15	13	5.37766	6.40153	5.36494	5.76336	5.06708	5.52949	5.48853	5.38603	16.9384	-1.01568	0.56518	-1.79709	0.0723211	0.998588
Mir1929	1	2	2	3	0	1	0	0	4.62417	4.79876	4.84587	4.8658	4.30929	4.61357	4.30929	4.30929	1.19702	-2.95567	1.64486	-1.79691	0.0723495	0.998588
Zmym3	231	156	160	247	221	358	293	273	8.00649	7.76525	8.02282	8.15066	8.15809	8.47343	8.28474	8.13508	235.319	0.315497	0.175678	1.79588	0.0725136	0.998588
Armc7	39	20	28	37	41	58	46	61	6.15183	5.79767	6.1921	6.1487	6.33399	6.43368	6.27638	6.48429	39.8929	0.5173	0.288085	1.79565	0.0725504	0.998588
Itgb2	57	58	40	62	112	80	79	75	6.48053	6.68142	6.50475	6.60496	7.34517	6.73854	6.7788	6.68007	69.4546	0.490131	0.273047	1.79504	0.0726473	0.998588
Kcnip4	1	2	5	1	5	8	9	9	4.62417	4.79876	5.15063	4.63192	5.06708	5.15917	5.23254	5.21136	4.86689	1.47689	0.823156	1.79418	0.0727849	0.998588
Cxcl13	14	21	17	10	42	17	35	33	5.45914	5.83138	5.81363	5.31138	6.35512	5.52949	6.05307	5.97144	23.5803	0.812349	0.452795	1.79408	0.0728011	0.998588
Lrrc20	70	43	36	46	79	70	87	70	6.67494	6.40153	6.40874	6.33217	6.965	6.60858	6.8766	6.61342	61.0993	0.461484	0.257282	1.79369	0.0728627	0.998588
Gbp6	82	78	71	84	151	126	136	87	6.8323	6.98183	7.07928	6.90696	7.69188	7.21466	7.35923	6.8277	100.881	0.467645	0.260756	1.79342	0.0729062	0.998588
Osgin1	2325	1066	817	1234	1081	1846	2720	3420	11.1319	10.3076	10.1955	10.3082	10.2869	10.7086	11.3321	11.5897	1718.15	0.535606	0.298652	1.79341	0.0729077	0.998588
Gm5532	7	4	2	2	1	0	1	2	5.13282	4.99826	4.84587	4.76461	4.65129	4.30929	4.62171	4.73989	2.40134	-2.08849	1.16496	-1.79275	0.0730127	0.998588
Ntf5	0	0	0	0	3	2	2	1	4.30929	4.30929	4.30929	4.30929	4.89893	4.73881	4.75026	4.61434	0.952355	3.25873	1.81874	1.79175	0.0731727	0.998588
Kdm6a	251	305	270	246	207	298	261	216	8.1097	8.60735	8.69079	8.14557	8.07626	8.23901	8.13882	7.84616	258.779	-0.376264	0.21001	-1.79165	0.0731896	0.998588
Ptpn6	314	261	182	282	339	368	350	373	8.39324	8.40585	8.18367	8.31822	8.70793	8.50903	8.51271	8.53305	301.575	0.262742	0.146737	1.79057	0.0733631	0.998588
Pdgfrl	105	48	14	13	14	10	24	47	7.09094	6.50159	5.68449	5.44538	5.55306	5.25619	5.77849	6.25388	33.3866	-1.08578	0.606953	-1.7889	0.0736307	0.998588
Vwf	114	137	112	155	112	123	123	110	7.18026	7.61077	7.59226	7.58437	7.34517	7.18815	7.24663	7.07245	123.601	-0.366597	0.204952	-1.7887	0.0736627	0.998588
Ifi205	2	0	2	4	9	2	4	15	4.75373	4.30929	4.84587	4.9506	5.31708	4.73881	4.93053	5.46202	4.53537	1.72535	0.9647	1.78848	0.0736987	0.998588
Stxbp2	736	555	483	757	717	936	836	901	9.52549	9.40607	9.46981	9.63085	9.71724	9.76106	9.67849	9.71555	721.935	0.214965	0.120251	1.78763	0.0738352	0.998588
Celsr2	6	16	9	6	19	19	15	30	5.07317	5.65144	5.42604	5.09159	5.74371	5.59508	5.48853	5.9012	14.6643	0.908974	0.508487	1.78761	0.0738397	0.998588
Ebf1	0	0	0	0	3	2	1	2	4.30929	4.30929	4.30929	4.30929	4.89893	4.73881	4.62171	4.73989	0.946818	3.2518	1.81974	1.78696	0.0739444	0.998588
Rtn4rl1	184	57	54	166	202	209	147	195	7.72973	6.6645	6.79462	7.66522	8.04586	7.80016	7.44791	7.72296	145.227	0.577537	0.323312	1.78631	0.0740487	0.998588
4933427E11Rik	2	0	3	4	0	0	1	0	4.75373	4.30929	4.96461	4.9506	4.30929	4.30929	4.62171	4.30929	1.32687	-3.11476	1.74471	-1.78526	0.0742186	0.998588
Itih1	13862	12725	8705	12181	10266	12532	11581	13121	13.6864	13.8434	13.5645	13.5707	13.4932	13.4425	13.4052	13.5158	11734.2	-0.210024	0.117738	-1.78382	0.0744533	0.998588
Serpinh1	322	450	255	300	279	266	220	388	8.42553	9.12244	8.61607	8.39731	8.4546	8.09628	7.92701	8.58425	311.234	-0.429875	0.240994	-1.78376	0.0744623	0.998588
Extl1	120	84	67	53	161	91	224	95	7.23676	7.06043	7.01742	6.45859	7.76859	6.86835	7.94911	6.91788	110.083	0.632347	0.354697	1.78278	0.0746222	0.998588
Slc43a2	161	98	72	152	148	184	170	201	7.57171	7.22811	7.09433	7.56149	7.66803	7.64789	7.61703	7.75927	142.913	0.355354	0.199348	1.78257	0.0746556	0.998588
A230050P20Rik	741	354	270	596	582	766	806	714	9.53475	8.80278	8.69079	9.3047	9.43157	9.4861	9.6283	9.3972	579.449	0.381377	0.213964	1.78243	0.0746787	0.998588
Rhpn2	274	146	84	259	202	263	413	330	8.21983	7.68605	7.26314	8.21035	8.04586	8.08214	8.72857	8.37526	234.402	0.497354	0.279069	1.78219	0.074718	0.998588
Mir568	83	96	105	59	55	53	108	53	6.84463	7.20536	7.51692	6.55796	6.60243	6.35327	7.10428	6.35773	78.6439	-0.616642	0.346022	-1.78209	0.0747348	0.998588
Phldb3	108	114	53	81	171	123	106	170	7.12136	7.39788	6.77587	6.86954	7.84136	7.18815	7.08415	7.56079	113.399	0.496791	0.278947	1.78095	0.0749209	0.998588
Tigd3	11	9	4	5	2	1	5	5	5.33403	5.3311	5.06388	5.02485	4.79183	4.61357	5.00255	4.98643	5.26928	-1.36151	0.764539	-1.78083	0.074941	0.998588
Slamf6	0	0	1	4	4	4	7	7	4.30929	4.30929	4.6898	4.9506	4.9886	4.91452	5.12651	5.10764	3.15552	1.93566	1.08706	1.78064	0.0749708	0.998588
Dse	102	65	102	108	120	137	161	169	7.05984	6.79429	7.48335	7.17447	7.42359	7.30777	7.55325	7.5539	118.051	0.405885	0.227944	1.78063	0.0749722	0.998588
Sccpdh	30	25	26	43	38	54	52	61	5.94789	5.95709	6.13156	6.27393	6.26841	6.36976	6.38329	6.48429	39.7797	0.505481	0.283981	1.77998	0.0750792	0.998588
Mapkapk3	22	22	38	32	42	47	84	43	5.73093	5.86412	6.45763	6.03365	6.35512	6.24959	6.84074	6.17958	40.6148	0.663832	0.373	1.77971	0.0751232	0.998588
Pibf1	53	39	56	52	20	52	55	30	6.41443	6.3155	6.83136	6.44127	5.77808	6.33657	6.43358	5.9012	44.8743	-0.607535	0.341464	-1.77921	0.075206	0.998588
Nr6a1	324	157	105	236	179	286	444	419	8.43349	7.77294	7.51692	8.09367	7.89701	8.18714	8.82395	8.6846	254.848	0.508307	0.285762	1.77878	0.0752759	0.998588
Bcl7c	330	190	157	258	246	346	314	480	8.45712	8.00564	7.99941	8.20547	8.29349	8.42952	8.37301	8.86369	278.902	0.365878	0.205736	1.77838	0.0753414	0.998588
Slc41a3	19	43	23	34	50	82	45	42	5.63718	6.40153	6.03474	6.08098	6.51275	6.76309	6.25766	6.16029	41.2371	0.645174	0.36298	1.77744	0.0754965	0.998588
Slc43a3	505	380	385	552	295	521	487	431	9.01605	8.8966	9.16242	9.20103	8.52665	8.96588	8.94658	8.72164	438.728	-0.297342	0.167367	-1.77658	0.0756368	0.998588
Lrrc8a	513	543	407	496	448	532	419	481	9.03707	9.37634	9.23736	9.05726	9.07784	8.99374	8.74753	8.86645	478.951	-0.279662	0.157604	-1.77446	0.0759867	0.998588
Skap1	3	0	3	2	5	4	7	12	4.85255	4.30929	4.96461	4.76461	5.06708	4.91452	5.12651	5.34554	4.26883	1.57249	0.886188	1.77444	0.0759902	0.998588
Tmc7	132	451	344	275	313	196	198	183	7.34334	9.12542	9.01141	8.28624	8.60359	7.72303	7.79887	7.64743	274.187	-0.682694	0.384839	-1.77397	0.0760679	0.998588
Mbd4	10	10	6	17	28	23	24	12	5.28813	5.38401	5.22842	5.59892	6.02103	5.71499	5.77849	5.34554	15.8299	0.850851	0.479742	1.77356	0.0761361	0.998588
Rnf103	1445	1722	1551	1621	1422	1512	1647	1417	10.461	10.9824	11.0973	10.6911	10.6716	10.4281	10.6226	10.3443	1553.25	-0.31666	0.178553	-1.77348	0.0761497	0.998588
Klhdc7a	731	390	189	523	601	593	793	813	9.51618	8.93112	8.23128	9.12837	9.47536	9.13918	9.606	9.57444	554.14	0.461487	0.260329	1.77271	0.0762775	0.998588
Herpud1	14915	20742	16235	20010	18765	13401	13267	17774	13.7918	14.5468	14.4615	14.2849	14.3611	13.5389	13.6006	13.9524	17110.5	-0.401621	0.226692	-1.77166	0.0764517	0.998588
Nfkbiz	157	236	192	204	126	174	241	147	7.54232	8.27732	8.2512	7.91362	7.47966	7.58209	8.03942	7.3931	186.309	-0.451467	0.254875	-1.77133	0.0765066	0.998588
Efna1	1408	597	455	602	1329	941	1042	1483	10.4246	9.50553	9.38847	9.31828	10.5765	9.76841	9.9827	10.408	950.675	0.498429	0.281461	1.77086	0.0765836	0.998588
Hist1h4j	1	0	0	0	2	0	3	7	4.62417	4.30929	4.30929	4.30929	4.79183	4.30929	4.84833	5.10764	1.47374	3.06506	1.73097	1.77072	0.0766069	0.998588
Rab3b	4	8	9	2	1	0	6	1	4.93538	5.27481	5.42604	4.76461	4.65129	4.30929	5.0673	4.61434	4.24966	-1.83405	1.03618	-1.77001	0.076726	0.998588
Zfp362	133	82	75	115	148	213	124	131	7.35186	7.03472	7.13849	7.24366	7.66803	7.82308	7.25562	7.26338	123.954	0.410743	0.232191	1.76899	0.0768959	0.998588
Mcm8	23	10	20	11	29	55	25	22	5.76046	5.38401	5.92942	5.35829	6.04815	6.38604	5.80635	5.6895	23.7075	0.793956	0.448842	1.7689	0.0769107	0.998588
Wdr19	42	26	15	29	30	72	52	41	6.21289	5.98651	5.72925	5.95895	6.07466	6.6356	6.38329	6.1407	36.4704	0.598397	0.338631	1.76711	0.0772106	0.998588
Tspan14	457	277	209	437	394	538	454	575	8.88308	8.48244	8.35916	8.88843	8.90644	9.00872	8.85342	9.10456	402.352	0.320551	0.181464	1.76647	0.0773164	0.998588
Ankmy1	0	0	0	1	2	4	2	2	4.30929	4.30929	4.30929	4.63192	4.79183	4.91452	4.75026	4.73989	1.25801	2.80878	1.59014	1.76637	0.0773334	0.998588
Tnfaip1	594	527	427	584	624	800	675	770	9.23416	9.33573	9.30226	9.27716	9.52666	9.54545	9.386	9.50012	612.242	0.212675	0.120434	1.7659	0.0774125	0.998588
Nfam1	34	23	17	44	63	53	53	33	6.04282	5.89595	5.81363	6.29365	6.73441	6.35327	6.40027	5.97144	38.9512	0.618367	0.350319	1.76515	0.0775379	0.998588
Dip2a	73	42	42	50	63	109	87	69	6.71604	6.38056	6.55024	6.40592	6.73441	7.05726	6.8766	6.59968	64.696	0.452449	0.256417	1.7645	0.0776475	0.998588
Spty2d1	362	351	324	301	283	339	342	307	8.57693	8.79155	8.93156	8.40158	8.47296	8.40326	8.48282	8.28314	327.185	-0.308908	0.175116	-1.76402	0.0777283	0.998588
Tcf19	27	12	9	31	10	34	44	85	5.8713	5.48148	5.42604	6.00927	5.36932	5.99011	6.23865	6.80419	29.0644	0.921938	0.522641	1.764	0.0777321	0.998588
Chst12	17	9	11	6	18	27	18	24	5.56969	5.3311	5.53752	5.09159	5.70822	5.82291	5.59443	5.74633	15.7052	0.790809	0.448366	1.76376	0.0777726	0.998588
Tma16	63	53	53	54	40	61	51	36	6.57382	6.59455	6.77587	6.47568	6.3125	6.47964	6.36608	6.03773	51.5715	-0.473254	0.268466	-1.76281	0.0779328	0.998588
Rab34	92	43	50	107	75	125	130	134	6.95079	6.40153	6.71801	7.1643	6.91091	7.20588	7.30838	7.28864	90.3397	0.469827	0.266548	1.76264	0.0779612	0.998588
Dnajc6	1	0	0	0	3	1	4	2	4.62417	4.30929	4.30929	4.30929	4.89893	4.61357	4.93053	4.73989	1.29288	2.84636	1.61505	1.76239	0.0780029	0.998588
Cyp27a1	8915	10404	6622	9140	7381	8571	8677	9590	13.052	13.5538	13.1714	13.1579	13.0191	12.8968	12.9905	13.0653	8607.01	-0.257039	0.146083	-1.75954	0.0784866	0.998588
Crem	565	477	699	483	306	441	578	650	9.16665	9.20088	9.97852	9.02172	8.57416	8.74514	9.17602	9.2698	530.429	-0.456642	0.259694	-1.75838	0.0786822	0.998588
Tbc1d15	929	976	964	886	825	871	932	959	9.84564	10.1845	10.4269	9.84756	9.91093	9.66203	9.82827	9.80152	923.992	-0.308538	0.175519	-1.75786	0.0787719	0.998588
Pkn3	19	15	10	29	34	26	26	47	5.63718	5.61153	5.48338	5.95895	6.17532	5.79689	5.83353	6.25388	24.7814	0.684828	0.389655	1.75753	0.0788283	0.998588
Fam73b	644	445	306	684	661	965	621	742	9.34359	9.10743	8.8557	9.49204	9.60552	9.80314	9.2729	9.44958	611.722	0.342165	0.194846	1.75608	0.0790755	0.998588
Abcg3	34	10	11	26	34	33	36	41	6.04282	5.38401	5.53752	5.87919	6.17532	5.96765	6.07514	6.1407	26.8507	0.666342	0.37952	1.75575	0.0791312	0.998588
Il27ra	20	20	9	30	35	41	26	38	5.66936	5.79767	5.42604	5.98438	6.19925	6.1366	5.83353	6.07997	26.321	0.642314	0.365989	1.75501	0.0792575	0.998588
Hist1h3d	24	12	18	10	9	3	17	8	5.78921	5.48148	5.85355	5.31138	5.31708	4.83439	5.56036	5.16126	12.9736	-1.0071	0.573864	-1.75495	0.079268	0.998588
Naif1	43	57	33	41	34	38	42	20	6.23259	6.6645	6.33176	6.23356	6.17532	6.07598	6.19975	5.62948	38.9035	-0.589842	0.336104	-1.75494	0.0792696	0.998588
Dok1	25	17	7	19	35	40	23	26	5.81724	5.68989	5.2994	5.66777	6.19925	6.11673	5.74991	5.80036	23.0922	0.700752	0.399444	1.75432	0.0793758	0.998588
Wisp3	1	1	0	3	1	5	6	10	4.62417	4.65622	4.30929	4.8658	4.65129	4.98475	5.0673	5.25851	3.03182	1.92517	1.09749	1.75415	0.0794047	0.998588
Slc25a32	258	488	349	505	352	431	319	223	8.14412	9.23165	9.03069	9.08135	8.75738	8.715	8.39324	7.88497	370.561	-0.498385	0.284178	-1.75378	0.0794689	0.998588
Kifc5b	14	7	1	8	19	21	7	22	5.45914	5.21448	4.6898	5.20906	5.74371	5.65673	5.12651	5.6895	11.6759	1.05953	0.60416	1.75373	0.0794763	0.998588
Med27	127	119	126	97	102	94	106	114	7.29991	7.44698	7.73187	7.05826	7.24054	6.9017	7.08415	7.1109	112.054	-0.410359	0.234013	-1.75358	0.0795033	0.998588
Uba7	240	141	125	239	240	309	254	260	8.05386	7.64472	7.72234	8.10944	8.26214	8.28496	8.10481	8.07415	218.947	0.326876	0.18642	1.75344	0.0795263	0.998588
Enho	204	206	243	200	195	263	126	118	7.85414	8.10611	8.55336	7.88943	8.00218	8.08214	7.27343	7.14831	198.426	-0.523292	0.298634	-1.75229	0.0797248	0.998588
Eif2s3y	966	771	680	876	463	552	987	951	9.89965	9.85709	9.94032	9.83188	9.12204	9.04306	9.90756	9.78996	772.866	-0.386937	0.220845	-1.75207	0.0797614	0.998588
Grb10	82	86	116	48	56	55	72	84	6.8323	7.08566	7.63357	6.36958	6.61966	6.38604	6.68701	6.79228	77.2836	-0.601859	0.343514	-1.75206	0.0797627	0.998588
Serinc2	430	289	260	561	418	608	557	639	8.80249	8.53731	8.64141	9.22285	8.98515	9.17279	9.12623	9.24672	453.563	0.331586	0.189286	1.75178	0.0798125	0.998588
Pml	324	175	178	278	267	357	402	340	8.43349	7.90456	8.15574	8.30003	8.39809	8.46982	8.69315	8.41354	280.984	0.318759	0.181964	1.75177	0.0798133	0.998588
Cirh1a	348	313	343	350	299	301	348	337	8.52574	8.64113	9.00752	8.59654	8.54411	8.25169	8.5053	8.40216	331.332	-0.306824	0.175244	-1.75084	0.0799737	0.998588
Dock3	9	5	0	16	10	18	18	26	5.23961	5.07781	4.30929	5.56269	5.36932	5.56281	5.59443	5.80036	11.7416	1.10852	0.633207	1.75064	0.0800079	0.998588
Ankrd27	450	311	254	503	433	531	587	563	8.86262	8.63276	8.61094	9.07603	9.03224	8.99123	9.19685	9.07627	440.002	0.28534	0.163067	1.74983	0.0801473	0.998588
Adamts4	4	1	3	2	13	14	4	2	4.93538	4.65622	4.96461	4.76461	5.51029	5.42211	4.93053	4.73989	5.26566	1.54451	0.88273	1.7497	0.0801702	0.998588
Dlg3	275	228	195	319	329	417	410	295	8.22443	8.23363	8.27086	8.47631	8.66869	8.67171	8.719	8.23262	301.402	0.310813	0.177748	1.74862	0.0803576	0.998588
Kctd15	259	319	218	222	255	267	168	183	8.14897	8.66595	8.41318	8.01768	8.33926	8.10096	7.60311	7.64743	239.178	-0.437499	0.250296	-1.74793	0.0804765	0.998588
Dixdc1	234	159	93	275	197	317	348	290	8.02246	7.78818	7.37757	8.28624	8.0148	8.31748	8.5053	8.21103	228.538	0.417714	0.23905	1.74739	0.0805691	0.998588
D5Ertd579e	814	802	782	680	683	728	741	782	9.66355	9.91162	10.1345	9.48403	9.65045	9.41674	9.51316	9.52125	756.178	-0.308932	0.176864	-1.74672	0.0806851	0.998588
Gde1	1243	1475	1320	1056	1145	963	1278	1246	10.2502	10.7637	10.8692	10.091	10.3674	9.80028	10.2669	10.1647	1232.89	-0.38067	0.217952	-1.74658	0.0807108	0.998588
Lmf2	484	391	316	501	487	663	537	601	8.95938	8.93452	8.89834	9.07069	9.19005	9.28975	9.07715	9.16401	485.138	0.227574	0.130419	1.74495	0.0809942	0.998588
Ccdc162	90	66	84	101	78	94	58	55	6.9279	6.80967	7.26314	7.10166	6.95168	6.9017	6.482	6.39055	78.834	-0.471388	0.270179	-1.74472	0.0810328	0.998588
Lrrc1	17	10	8	14	22	27	26	17	5.56969	5.38401	5.36494	5.48607	5.8438	5.82291	5.83353	5.5324	16.9899	0.719397	0.412342	1.74466	0.0810436	0.998588
Slc38a3	39858	30419	21218	39868	22369	31417	35268	36483	15.2073	15.0985	14.8471	15.278	14.6141	14.7653	15.0083	14.988	31444.7	-0.266991	0.153093	-1.74398	0.0811622	0.998588
Gm13483	3	1	1	5	15	11	3	3	4.85255	4.65622	4.6898	5.02485	5.59407	5.30071	4.84833	4.8357	5.11708	1.57168	0.901664	1.74309	0.0813182	0.998588
Whsc1l1	1393	1172	1576	1084	1192	946	1367	1126	10.4096	10.4404	11.12	10.1274	10.4238	9.77571	10.3611	10.0238	1256.04	-0.419812	0.240854	-1.74302	0.0813302	0.998588
Camk1	239	130	82	233	218	258	227	329	8.04867	7.54931	7.23639	8.07773	8.14095	8.05825	7.96547	8.37138	205.255	0.427519	0.245368	1.74236	0.0814463	0.998588
Wdr45b	919	812	772	824	541	1014	839	829	9.83069	9.92878	10.1166	9.74746	9.33226	9.87157	9.68342	9.60115	812.681	-0.292274	0.167782	-1.74199	0.0815107	0.998588
Hist2h4	9	7	3	4	2	1	5	1	5.23961	5.21448	4.96461	4.9506	4.79183	4.61357	5.00255	4.61434	4.04355	-1.53553	0.881505	-1.74194	0.0815195	0.998588
Xbp1	4753	4779	5052	3082	3621	4239	3581	4624	12.1505	12.437	12.7829	11.6017	11.9988	11.8886	11.7236	12.02	4275.43	-0.400828	0.230378	-1.73987	0.0818824	0.998588
Plk2	219	67	89	137	129	137	272	351	7.94079	6.82488	7.32786	7.44117	7.50687	7.30777	8.19068	8.4545	166.295	0.604732	0.347616	1.73966	0.0819195	0.998588
Tnc	18	10	15	25	6	17	11	11	5.60399	5.38401	5.72925	5.85132	5.13756	5.52949	5.32629	5.30313	14.0333	-0.82039	0.47163	-1.73948	0.0819505	0.998588
F11	1482	1677	1071	1515	1113	1570	1605	1041	10.4965	10.945	10.5746	10.5959	10.3277	10.4809	10.5863	9.91494	1377.08	-0.326316	0.18761	-1.73933	0.0819767	0.998588
Pld6	18	17	6	32	31	25	43	36	5.60399	5.68989	5.22842	6.03365	6.10061	5.77026	6.21935	6.03773	24.8553	0.722688	0.415797	1.73808	0.0821968	0.998588
Cebpb	6127	8580	6171	6399	8426	4363	4180	4818	12.514	13.2767	13.0701	12.6462	13.2093	11.9298	11.9443	12.0788	6300.75	-0.515075	0.29635	-1.73807	0.0821992	0.998588
Inpp5e	132	66	84	105	110	170	167	137	7.34334	6.80967	7.26314	7.14373	7.32486	7.55488	7.59609	7.31345	117.674	0.381731	0.219648	1.73792	0.0822248	0.998588
Ndn	18	10	5	25	3	6	8	15	5.60399	5.38401	5.15063	5.85132	4.89893	5.0479	5.18133	5.46202	10.8569	-1.04047	0.59881	-1.73757	0.0822867	0.998588
Susd2	55	49	52	72	18	48	53	65	6.4479	6.52072	6.75686	6.75066	5.70822	6.26747	6.40027	6.54325	51.0472	-0.562384	0.323969	-1.73592	0.0825776	0.998588
Zfp414	101	94	52	97	87	173	130	133	7.04931	7.18223	6.75686	7.05826	7.06719	7.57533	7.30838	7.28027	104.28	0.390513	0.225081	1.73499	0.0827426	0.998588
Serpine3	15	16	8	9	1	11	10	5	5.49739	5.65144	5.36494	5.26179	4.65129	5.30071	5.28071	4.98643	9.3565	-1.07816	0.621428	-1.73497	0.0827454	0.998588
2900008C10Rik	24	11	12	14	5	12	14	8	5.78921	5.43401	5.58888	5.48607	5.06708	5.34303	5.45054	5.16126	12.3865	-0.857314	0.494147	-1.73494	0.0827519	0.998588
Cyp17a1	95	117	191	110	282	300	254	125	6.98442	7.42755	8.24459	7.19459	8.46839	8.24748	8.10481	7.21145	184.848	0.633942	0.365541	1.73426	0.0828727	0.998588
Ahsa2	650	600	444	376	457	354	502	514	9.35618	9.51238	9.35522	8.69015	9.10452	8.45894	8.98701	8.9546	489.575	-0.396547	0.228793	-1.73321	0.083058	0.998588
Gpr137b-ps	132	84	112	70	67	59	57	134	7.34334	7.06043	7.59226	6.72276	6.79583	6.44918	6.46606	7.28864	90.2972	-0.577723	0.333505	-1.73228	0.0832239	0.998588
Hspb1	739	1338	1144	471	717	412	770	997	9.53106	10.6264	10.6674	8.98812	9.71724	8.65593	9.56567	9.85519	855.357	-0.636976	0.368112	-1.73039	0.0835614	0.998588
Pla2g4a	7	6	10	2	16	11	16	17	5.13282	5.14923	5.48338	4.76461	5.63351	5.30071	5.5251	5.5324	10.5316	1.00734	0.582417	1.72959	0.0837039	0.998588
Ugt3a2	6458	5352	5295	5519	4365	5175	6352	6343	12.5894	12.5992	12.8503	12.4342	12.266	12.1738	12.5431	12.4723	5581.42	-0.259942	0.150343	-1.72899	0.0838102	0.998588
E130309D14Rik	2	0	0	1	1	8	2	6	4.75373	4.30929	4.30929	4.63192	4.65129	5.15917	4.75026	5.04973	2.20935	2.30774	1.33543	1.72809	0.0839726	0.998588
Clec4a3	10	8	10	6	38	12	14	13	5.28813	5.27481	5.48338	5.09159	6.26841	5.34303	5.45054	5.38603	14.0631	1.00983	0.585019	1.72615	0.0843197	0.998588
Socs3	505	859	433	290	464	583	204	327	9.01605	10.0068	9.32118	8.35391	9.12494	9.11632	7.83498	8.36358	468.708	-0.640265	0.370967	-1.72593	0.0843593	0.998588
Dhrs7	385	279	157	508	279	604	539	677	8.65725	8.49173	7.99941	9.0893	8.4546	9.16391	9.08213	9.32493	406.116	0.465812	0.269961	1.72548	0.0844413	0.998588
Prkca	185	80	112	265	185	293	266	272	7.73622	7.00853	7.59226	8.23928	7.93737	8.21763	8.16263	8.13048	198.526	0.473729	0.274554	1.72545	0.084447	0.998588
Otc	7652	6640	6236	6544	5542	6335	7358	7620	12.8327	12.9086	13.0851	12.6783	12.608	12.4633	12.7539	12.7353	6713.12	-0.243888	0.14137	-1.72517	0.084497	0.998588
Rgs11	7	8	10	6	3	8	2	3	5.13282	5.27481	5.48338	5.09159	4.89893	5.15917	4.75026	4.8357	6.13203	-1.22607	0.710719	-1.72511	0.0845071	0.998588
Nhej1	58	39	36	43	54	68	64	90	6.49655	6.3155	6.40874	6.27393	6.58497	6.581	6.57377	6.86222	54.7582	0.432627	0.25085	1.72465	0.0845912	0.998588
Fcrl1	4	0	0	1	6	5	2	8	4.93538	4.30929	4.30929	4.63192	5.13756	4.98475	4.75026	5.16126	3.0089	1.95366	1.13437	1.72224	0.0850254	0.998588
Fhad1	31	39	43	26	14	37	26	31	5.97234	6.3155	6.5724	5.87919	5.55306	6.05508	5.83353	5.92509	31.4645	-0.653257	0.379322	-1.72217	0.0850386	0.998588
Caap1	81	105	89	78	81	87	69	67	6.81987	7.30493	7.32786	6.83106	6.99127	6.82257	6.64567	6.57176	83.5098	-0.451085	0.261989	-1.72177	0.0851112	0.998588
Csrnp1	709	1001	438	427	783	402	267	397	9.47445	10.2197	9.33675	8.85774	9.83867	8.62384	8.16734	8.61412	567.599	-0.644189	0.374173	-1.72164	0.0851355	0.998588
Tpcn2	51	31	29	45	43	103	53	61	6.38007	6.12363	6.2213	6.31306	6.3759	6.99713	6.40027	6.48429	49.8078	0.519976	0.302056	1.72146	0.0851678	0.998588
Serpina1a	41022	36158	59246	35572	24478	28913	53383	42137	15.2488	15.3475	16.3272	15.1137	14.7439	14.6457	15.6057	15.1956	40934	-0.502711	0.292214	-1.72035	0.0853688	0.998588
Arhgap36	3	6	1	1	3	5	26	5	4.85255	5.14923	4.6898	4.63192	4.89893	4.98475	5.83353	4.98643	5.87684	1.58898	0.923759	1.72013	0.0854093	0.998588
Gbp2	56	27	35	64	51	74	87	80	6.46432	6.01521	6.38359	6.6354	6.53118	6.66209	6.8766	6.74356	56.9573	0.478217	0.278017	1.7201	0.0854144	0.998588
Slc35f1	3	24	10	0	6	1	2	4	4.85255	5.92692	5.48338	4.30929	5.13756	4.61357	4.75026	4.91604	6.94947	-1.78262	1.03637	-1.72006	0.0854207	0.998588
Drosha	157	110	92	158	166	214	152	210	7.54232	7.35733	7.36531	7.60688	7.80544	7.82875	7.48644	7.81204	152.795	0.321719	0.187117	1.71935	0.0855511	0.998588
Gtf2b	326	371	425	311	298	296	330	381	8.44141	8.86481	9.2959	8.44358	8.53976	8.2305	8.43678	8.56059	348.05	-0.397896	0.231573	-1.71823	0.0857542	0.998588
Cirbp	298	198	78	470	311	766	301	441	8.32637	8.05676	7.1813	8.98529	8.59525	9.4861	8.31901	8.75179	336.509	0.642039	0.373978	1.71678	0.0860189	0.998588
Slc23a2	412	202	177	569	291	726	662	535	8.74615	8.08165	8.14867	9.24197	8.50897	9.41299	9.35957	9.00801	422.474	0.519731	0.302861	1.71607	0.0861491	0.998588
Pzp	74667	52349	61926	61655	44201	54533	75941	63296	16.1122	15.881	16.391	15.9065	15.5956	15.56	16.1139	15.7822	60854.2	-0.311428	0.181502	-1.71584	0.0861911	0.998588
Enkd1	1	2	6	8	9	20	4	17	4.62417	4.79876	5.22842	5.20906	5.31708	5.62636	4.93053	5.5324	7.99242	1.28418	0.74871	1.71519	0.0863107	0.998588
4930525G20Rik	2	0	3	2	7	5	7	5	4.75373	4.30929	4.96461	4.76461	5.20195	4.98475	5.12651	4.98643	3.78124	1.56078	0.910291	1.7146	0.0864185	0.998588
Foxred2	1	3	0	0	3	8	3	5	4.62417	4.90735	4.30929	4.30929	4.89893	5.15917	4.84833	4.98643	2.66917	2.0071	1.1709	1.71416	0.0864997	0.998588
Bub1	0	1	0	0	3	1	1	5	4.30929	4.65622	4.30929	4.30929	4.89893	4.61357	4.62171	4.98643	1.3008	2.83047	1.65187	1.71349	0.0866223	0.998588
Ifitm5	11	23	10	13	6	10	4	15	5.33403	5.89595	5.48338	5.44538	5.13756	5.25619	4.93053	5.46202	11.6536	-0.954099	0.556852	-1.71338	0.086643	0.998588
Lmo2	81	53	54	74	86	93	100	109	6.81987	6.59455	6.79462	6.778	7.05482	6.89067	7.02193	7.06267	79.1957	0.359567	0.209929	1.7128	0.0867485	0.998588
Cutal	494	279	206	548	362	684	576	672	8.98665	8.49173	8.34069	9.19122	8.7943	9.33201	9.17135	9.31487	455.11	0.400487	0.233921	1.71206	0.0868859	0.998588
Cmtm7	32	21	16	33	44	31	45	50	5.9963	5.83138	5.77225	6.05755	6.39636	5.92138	6.25766	6.30686	32.9528	0.555496	0.324542	1.71163	0.0869643	0.998588
Nr0b2	1426	583	545	984	1891	698	1284	1836	10.4424	9.47313	9.63507	9.99284	11.0742	9.35952	10.2735	10.7081	1126.81	0.562005	0.328351	1.7116	0.0869706	0.998588
Hspa1b	1304	2084	1228	1007	489	507	1568	1768	10.3172	11.2528	10.7672	10.0249	9.19558	8.92961	10.5535	10.6549	1254.59	-0.65806	0.384589	-1.71107	0.0870676	0.998588
Cdh3	5	9	5	4	7	11	17	20	5.00794	5.3311	5.15063	4.9506	5.20195	5.30071	5.56036	5.62948	9.33437	1.00068	0.584978	1.71062	0.0871514	0.998588
Zfand4	292	291	214	264	237	198	316	185	8.30047	8.54625	8.38942	8.2345	8.24621	7.73517	8.38114	7.6603	250.498	-0.384919	0.22502	-1.7106	0.0871553	0.998588
Cdk5rap2	69	39	41	85	60	159	97	76	6.66095	6.3155	6.52769	6.91921	6.68643	7.47724	6.98973	6.69301	74.6619	0.535201	0.312916	1.71037	0.0871978	0.998588
Tex12	6	9	10	18	14	36	32	12	5.07317	5.3311	5.48338	5.63391	5.55306	6.03381	5.98435	5.34554	16.423	0.889186	0.51989	1.71034	0.0872039	0.998588
6330418K02Rik	4	2	3	1	0	1	1	0	4.93538	4.79876	4.96461	4.63192	4.30929	4.61357	4.62171	4.30929	1.58354	-2.55786	1.49598	-1.70982	0.0872996	0.998588
Rrs1	316	280	230	396	230	348	249	333	8.40138	8.49635	8.48217	8.75822	8.20832	8.43693	8.08001	8.38685	293.637	-0.290043	0.169673	-1.70942	0.0873727	0.998588
Pik3r1	1367	1207	968	1147	966	1172	1361	1123	10.3832	10.4816	10.4327	10.2061	10.13	10.0724	10.3549	10.0201	1155.7	-0.240126	0.14048	-1.70933	0.0873904	0.998588
Irak3	9	3	8	8	16	23	13	10	5.23961	4.90735	5.36494	5.20906	5.63351	5.71499	5.41096	5.25851	10.9205	0.936037	0.547608	1.70932	0.0873917	0.998588
Zeb2	110	56	61	134	102	129	169	157	7.14127	6.64735	6.91908	7.41582	7.24054	7.24067	7.61009	7.46848	110.248	0.435127	0.254625	1.70889	0.0874711	0.998588
Meis2	35	33	12	40	40	37	58	70	6.06541	6.17443	5.58888	6.21288	6.3125	6.05508	6.482	6.61342	38.8455	0.587078	0.343571	1.70875	0.0874972	0.998588
Nenf	152	96	105	134	135	207	146	242	7.50472	7.20536	7.51692	7.41582	7.55978	7.78856	7.44008	7.98525	147.394	0.360365	0.210897	1.70872	0.0875022	0.998588
Tspan4	946	688	681	595	505	402	681	943	9.8707	9.70002	9.94235	9.30243	9.23903	8.62384	9.39804	9.77831	679.795	-0.433693	0.253817	-1.70868	0.0875098	0.998588
Naa30	508	483	517	482	442	441	502	513	9.02397	9.21774	9.56278	9.01895	9.05977	8.74514	8.98701	8.95201	489.09	-0.306286	0.179355	-1.70771	0.0876906	0.998588
Cbwd1	91	84	79	59	60	65	61	86	6.93939	7.06043	7.19528	6.55796	6.68643	6.53851	6.52869	6.81599	73.7107	-0.442149	0.258954	-1.70745	0.0877393	0.998588
Tmem63a	302	236	155	383	287	407	432	423	8.34338	8.27732	7.98359	8.71434	8.49108	8.63998	8.78778	8.69706	315.994	0.334369	0.195834	1.70742	0.0877448	0.998588
Tas1r2	9	3	4	5	2	0	3	3	5.23961	4.90735	5.06388	5.02485	4.79183	4.30929	4.84833	4.8357	3.65568	-1.57141	0.920909	-1.70636	0.0879404	0.998588
Prim2	37	15	28	53	38	53	90	56	6.10939	5.61153	6.1921	6.45859	6.26841	6.35327	6.91153	6.40665	44.3637	0.628573	0.368415	1.70616	0.0879791	0.998588
Rap2b	40	29	19	39	58	53	50	43	6.17252	6.07063	5.89211	6.19185	6.65346	6.35327	6.34864	6.17958	40.2733	0.507363	0.297382	1.7061	0.0879898	0.998588
Pelo	481	400	387	379	362	359	287	506	8.9511	8.96482	9.1694	8.70057	8.7943	8.47703	8.25849	8.93372	395.605	-0.348683	0.204412	-1.70579	0.0880477	0.998588
Pidd1	40	41	32	58	59	84	53	75	6.17252	6.35924	6.30503	6.54191	6.67005	6.78719	6.40027	6.68007	53.6315	0.451042	0.264441	1.70564	0.0880747	0.998588
Ndufaf4	498	511	637	549	446	419	547	607	8.99741	9.29393	9.84992	9.19368	9.07184	8.67798	9.1019	9.17739	533.411	-0.377288	0.221359	-1.70442	0.0883024	0.998588
9330133O14Rik	6	7	5	10	17	11	16	15	5.07317	5.21448	5.15063	5.31138	5.67152	5.30071	5.5251	5.46202	10.5929	0.882812	0.517989	1.7043	0.0883242	0.998588
2010111I01Rik	597	483	482	519	448	584	493	534	9.24096	9.21774	9.46698	9.11805	9.07784	9.11862	8.96289	9.00551	515.207	-0.242192	0.142108	-1.70428	0.0883283	0.998588
9330175E14Rik	2	7	3	2	7	18	9	6	4.75373	5.21448	4.96461	4.76461	5.20195	5.56281	5.23254	5.04973	6.48128	1.25046	0.734311	1.7029	0.0885874	0.998588
Mir6990	0	0	0	1	0	6	1	5	4.30929	4.30929	4.30929	4.63192	4.30929	5.0479	4.62171	4.98643	1.41029	3.00382	1.76553	1.70137	0.0888733	0.998588
Ahrr	2	0	0	1	5	5	2	3	4.75373	4.30929	4.30929	4.63192	5.06708	4.98475	4.75026	4.8357	2.10789	2.19613	1.29105	1.70104	0.0889357	0.998588
Oxnad1	464	393	363	337	272	344	395	465	8.90325	8.94131	9.08336	8.54734	8.42191	8.42206	8.67014	8.82168	377.602	-0.317372	0.186603	-1.70079	0.0889829	0.998588
Lrrn3	1	2	2	4	8	7	7	5	4.62417	4.79876	4.84587	4.9506	5.2615	5.10567	5.12651	4.98643	4.3656	1.38438	0.814131	1.70044	0.0890487	0.998588
Clec2i	2	2	3	2	10	10	5	3	4.75373	4.79876	4.96461	4.76461	5.36932	5.25619	5.00255	4.8357	4.56129	1.4258	0.83918	1.69903	0.0893128	0.998588
Zfp689	38	54	36	51	32	35	26	52	6.13079	6.61239	6.40874	6.42371	6.12602	6.01216	5.83353	6.34099	40.6475	-0.533347	0.313932	-1.69893	0.0893327	0.998588
Gna14	133	69	96	58	73	32	90	72	7.35186	6.85479	7.41372	6.54191	6.88304	5.94474	6.91153	6.64048	79.1856	-0.624905	0.367947	-1.69836	0.0894407	0.998588
Raet1d	9	4	3	27	2	9	6	1	5.23961	4.99826	4.96461	5.90639	4.79183	5.20915	5.0673	4.61434	7.34798	-1.4095	0.830007	-1.69818	0.0894745	0.998588
4933411K16Rik	45	22	8	27	28	66	52	38	6.2711	5.86412	5.36494	5.90639	6.02103	6.55282	6.38329	6.07997	33.6049	0.678817	0.399759	1.69807	0.0894952	0.998588
Tnfrsf13c	1	1	0	0	0	2	6	7	4.62417	4.65622	4.30929	4.30929	4.30929	4.73881	5.0673	5.10764	1.89482	2.63334	1.55096	1.69788	0.0895295	0.998588
Nrp	1	7	1	0	0	1	0	0	4.62417	5.21448	4.6898	4.30929	4.30929	4.61357	4.30929	4.30929	1.36682	-3.1646	1.86401	-1.69773	0.0895584	0.998588
Tmem164	204	155	110	239	199	279	263	261	7.85414	7.75753	7.57114	8.10944	8.02731	8.15599	8.14839	8.07893	206.6	0.306134	0.180322	1.69771	0.089563	0.998588
Dpep1	27	15	14	38	20	22	10	6	5.8713	5.61153	5.68449	6.17046	5.77808	5.68626	5.28071	5.04973	18.9339	-0.846427	0.498647	-1.69745	0.0896125	0.998588
Rasgrp4	31	21	20	44	23	22	21	21	5.97234	5.83138	5.92942	6.29365	5.87528	5.68626	5.69041	5.65992	25.2126	-0.600262	0.353659	-1.69729	0.0896424	0.998588
Chd1	614	623	552	627	498	558	709	572	9.27893	9.56383	9.6526	9.37351	9.22018	9.05754	9.45291	9.09754	593.809	-0.277862	0.163712	-1.69726	0.0896468	0.998588
Cep76	156	173	188	141	137	151	146	165	7.53488	7.89052	8.22457	7.47427	7.57698	7.41795	7.44008	7.526	159.438	-0.39079	0.230272	-1.69708	0.089682	0.998588
Kif4	3	1	2	0	2	6	8	7	4.85255	4.65622	4.84587	4.30929	4.79183	5.0479	5.18133	5.10764	3.38552	1.68187	0.991102	1.69697	0.0897032	0.998588
4930539E08Rik	0	0	0	3	2	6	7	2	4.30929	4.30929	4.30929	4.8658	4.79183	5.0479	5.12651	4.73989	2.27501	2.32829	1.37227	1.69666	0.0897601	0.998588
Pxylp1	166	70	76	115	130	181	171	155	7.60759	6.8695	7.15291	7.24366	7.51583	7.62847	7.62395	7.45372	128.253	0.388808	0.229168	1.69661	0.0897709	0.998588
Zfp820	31	17	36	36	46	62	79	32	5.97234	5.68989	6.40874	6.12654	6.43633	6.49461	6.7788	5.94849	41.498	0.635755	0.374959	1.69553	0.0899747	0.998588
Car7	30	18	15	29	11	29	14	9	5.94789	5.72701	5.72925	5.95895	5.41869	5.8732	5.45054	5.21136	19.0919	-0.747662	0.441165	-1.69475	0.0901238	0.998588
Cldn7	9	8	6	14	15	15	17	27	5.23961	5.27481	5.22842	5.48607	5.59407	5.45925	5.56036	5.82642	13.2809	0.794678	0.468915	1.69471	0.0901296	0.998588
Tctn3	6	9	23	12	38	22	27	24	5.07317	5.3311	6.03474	5.40286	6.26841	5.68626	5.86008	5.74633	20.3646	0.883219	0.521184	1.69464	0.0901441	0.998588
Ndc1	107	67	72	96	88	130	148	142	7.11129	6.82488	7.09433	7.0472	7.07944	7.24924	7.4557	7.35384	102.979	0.35235	0.207936	1.69451	0.0901682	0.998588
[truncated: 23,555 more rows]

## Sheet: Table S3
Supplementary Table S3. Gene clusters and expression data corresponding to the heat map in Fig. 5B.
[truncated: 1,779 more rows]

## Sheet: Table S4
Supplementary Table S4. Gene list and expression data corresponding to the heat map in Fig. 5C.
[truncated: 44 more rows]
